# Supplementary material for: ﻿Taxonomic and ecological remarks on Solenopsisbivonae species complex (Campanulaceae)
Source: PhytoKeys. 2023 Jul 13;229:77–111. doi: 10.3897/phytokeys.229.104324 (PMC10359918; doi:10.3897/phytokeys.229.104324)
Supplement: XML Treatment for Solenopsis bivonae [file phytokeys.229.104324-treatment1.xml]

<!DOCTYPE tp:taxon-treatment
  PUBLIC "-//TaxonX//DTD Taxonomic Treatment Publishing DTD v0 20100105//EN" "tax-treatment-NSO.dtd">
<tp:taxon-treatment xmlns:tp="http://www.plazi.org/taxpub"><tp:treatment-meta><kwd-group><label>Taxon classification</label><kwd>
              <named-content content-type="kingdom">Plantae</named-content>
            </kwd><kwd>
              <named-content content-type="order">Asterales</named-content>
            </kwd><kwd>
              <named-content content-type="family">Campanulaceae</named-content>
            </kwd></kwd-group><mixed-citation publication-type="journal"><person-group><name><surname>Brullo</surname><given-names>Salvatore</given-names></name><name><surname>Brullo</surname><given-names>Cristian</given-names></name><name><surname>Cambria</surname><given-names>Salvatore</given-names></name><name><surname>Tomaselli</surname><given-names>Valeria</given-names></name><name><surname>Crisafulli</surname><given-names>Alessandro</given-names></name><name><surname>Siracusa</surname><given-names>Giuseppe</given-names></name><name><surname>Minissale</surname><given-names>Pietro</given-names></name><name><surname>del Galdo</surname><given-names>Gianpietro Giusso</given-names></name></person-group><article-title>﻿Taxonomic and ecological remarks on <italic><tp:taxon-name><tp:taxon-name-part taxon-name-part-type="genus" reg="Solenopsis">Solenopsis</tp:taxon-name-part><tp:taxon-name-part taxon-name-part-type="species" reg="bivonae">bivonae</tp:taxon-name-part></tp:taxon-name></italic> species complex (<tp:taxon-name><tp:taxon-name-part taxon-name-part-type="family">Campanulaceae</tp:taxon-name-part></tp:taxon-name>)</article-title><source>PhytoKeys</source><day>13</day><month>07</month><year>2023</year><volume>229</volume><fpage>77</fpage><lpage>111</lpage><pub-id pub-id-type="doi">10.3897/phytokeys.229.104324</pub-id></mixed-citation></tp:treatment-meta><tp:nomenclature><label>﻿1.</label><tp:taxon-name>
            <object-id xmlns:xlink="http://www.w3.org/1999/xlink" content-type="arpha" xlink:type="simple">35F4EA10-2CA7-5EB6-BFA8-C5152695ED8B</object-id>
            <tp:taxon-name-part taxon-name-part-type="genus" reg="Solenopsis">Solenopsis</tp:taxon-name-part>
            <tp:taxon-name-part taxon-name-part-type="species" reg="bivonae">bivonae</tp:taxon-name-part>
          </tp:taxon-name><tp:taxon-authority>(Tineo) M.B.Crespo, Serra &amp; A.Juan, Pl. Syst. Evol. 210(3–4): 219. 1998.</tp:taxon-authority><tp:nomenclature-citation-list><tp:nomenclature-citation><tp:taxon-name>
                <tp:taxon-name-part taxon-name-part-type="genus" reg="Lobelia"/>
                <tp:taxon-name-part taxon-name-part-type="species" reg="bivonae"/>
              </tp:taxon-name><comment>≡ <tp:taxon-name><tp:taxon-name-part taxon-name-part-type="genus" reg="Lobelia">Lobelia</tp:taxon-name-part><tp:taxon-name-part taxon-name-part-type="species" reg="bivonae">bivonae</tp:taxon-name-part></tp:taxon-name> Tineo, Cat. Pl. Hort. Reg. Panorm.: 279, 1827. </comment></tp:nomenclature-citation><tp:nomenclature-citation><tp:taxon-name>
                <tp:taxon-name-part taxon-name-part-type="genus" reg="Laurentia"/>
                <tp:taxon-name-part taxon-name-part-type="species" reg="bivonae"/>
              </tp:taxon-name><comment>≡ <tp:taxon-name><tp:taxon-name-part taxon-name-part-type="genus" reg="Laurentia">Laurentia</tp:taxon-name-part><tp:taxon-name-part taxon-name-part-type="species" reg="bivonae">bivonae</tp:taxon-name-part></tp:taxon-name> (Tineo) Pignatti, Giorn. Bot. Ital. 111:54, 1977. </comment></tp:nomenclature-citation><tp:nomenclature-citation><tp:taxon-name>
                <tp:taxon-name-part taxon-name-part-type="genus" reg="Lobelia"/>
                <tp:taxon-name-part taxon-name-part-type="species" reg="tenella"/>
              </tp:taxon-name><comment>≡ <tp:taxon-name><tp:taxon-name-part taxon-name-part-type="genus" reg="Lobelia">Lobelia</tp:taxon-name-part><tp:taxon-name-part taxon-name-part-type="species" reg="tenella">tenella</tp:taxon-name-part></tp:taxon-name> Biv., Sic. Pl. Cent. I: 53. 1806, non L., Mantissa Alt.: 120, 1771. </comment></tp:nomenclature-citation><tp:nomenclature-citation><tp:taxon-name>
                <tp:taxon-name-part taxon-name-part-type="genus" reg="Laurentia"/>
                <tp:taxon-name-part taxon-name-part-type="species" reg="tenella"/>
              </tp:taxon-name><comment>≡ <tp:taxon-name><tp:taxon-name-part taxon-name-part-type="genus" reg="Laurentia">Laurentia</tp:taxon-name-part><tp:taxon-name-part taxon-name-part-type="species" reg="tenella">tenella</tp:taxon-name-part></tp:taxon-name> A. DC., Prodr. 7(2): 410, 1839, p.p. </comment></tp:nomenclature-citation><tp:nomenclature-citation><tp:taxon-name>
                <tp:taxon-name-part taxon-name-part-type="genus" reg="Solenopsis"/>
                <tp:taxon-name-part taxon-name-part-type="species" reg="laurentia"/>
                <tp:taxon-name-part taxon-name-part-type="infraspecific-rank"/>
                <tp:taxon-name-part taxon-name-part-type="subspecies" reg="tenella"/>
              </tp:taxon-name><comment>≡ <tp:taxon-name><tp:taxon-name-part taxon-name-part-type="genus" reg="Solenopsis">Solenopsis</tp:taxon-name-part><tp:taxon-name-part taxon-name-part-type="species" reg="laurentia">laurentia</tp:taxon-name-part><tp:taxon-name-part taxon-name-part-type="infraspecific-rank">subsp.</tp:taxon-name-part><tp:taxon-name-part taxon-name-part-type="subspecies" reg="tenella">tenella</tp:taxon-name-part></tp:taxon-name> (A. DC.) O. Bolòs et al., Fl. Manual Paisos Catalans: 1215. 1990, p.p. </comment></tp:nomenclature-citation><tp:nomenclature-citation><tp:taxon-name>
                <tp:taxon-name-part taxon-name-part-type="genus" reg="Laurentia"/>
                <tp:taxon-name-part taxon-name-part-type="species" reg="gasparrinii"/>
                <tp:taxon-name-part taxon-name-part-type="basionym-authority"/>
                <tp:taxon-name-part taxon-name-part-type="infraspecific-rank"/>
                <tp:taxon-name-part taxon-name-part-type="subspecies" reg="tenella"/>
              </tp:taxon-name><comment>≡ <tp:taxon-name><tp:taxon-name-part taxon-name-part-type="genus" reg="Laurentia">Laurentia</tp:taxon-name-part><tp:taxon-name-part taxon-name-part-type="species" reg="gasparrinii">gasparrinii</tp:taxon-name-part><tp:taxon-name-part taxon-name-part-type="basionym-authority">(Tineo)</tp:taxon-name-part><tp:taxon-name-part taxon-name-part-type="authority">Strobl</tp:taxon-name-part><tp:taxon-name-part taxon-name-part-type="infraspecific-rank">subsp.</tp:taxon-name-part><tp:taxon-name-part taxon-name-part-type="subspecies" reg="tenella">tenella</tp:taxon-name-part></tp:taxon-name> (A. DC.) O. Bolòs &amp; Vigo, Collect. Bot. (Barcelona) 14:102, 1983, p.p. </comment></tp:nomenclature-citation><tp:nomenclature-citation><tp:taxon-name>
                <tp:taxon-name-part taxon-name-part-type="genus" reg="Solenopsis"/>
                <tp:taxon-name-part taxon-name-part-type="species" reg="bivonaeana"/>
              </tp:taxon-name><comment>≡ <tp:taxon-name><tp:taxon-name-part taxon-name-part-type="genus" reg="Solenopsis">Solenopsis</tp:taxon-name-part><tp:taxon-name-part taxon-name-part-type="species" reg="bivonaeana">bivonaeana</tp:taxon-name-part></tp:taxon-name> C. Presl, Prodr. Mon. Lobel.: 32. 1836, p.p. </comment></tp:nomenclature-citation></tp:nomenclature-citation-list></tp:nomenclature><tp:treatment-sec sec-type="material" id="SECID0EGOAE"><title>Type.</title><p><italic><tp:taxon-name><tp:taxon-name-part taxon-name-part-type="genus" reg="Lobelia">Lobelia</tp:taxon-name-part></tp:taxon-name></italic> 33* <italic><tp:taxon-name><tp:taxon-name-part taxon-name-part-type="genus" reg="Lobelia"/><tp:taxon-name-part taxon-name-part-type="species" reg="tenella">tenella</tp:taxon-name-part></tp:taxon-name></italic> Bivona, Cent. 1. p. 53. n. 58. Ad margines fluminis Oreti, <italic>Bivona Bernardi</italic> (lectotype: BM, designated by <xref ref-type="bibr" rid="B20">Crespo et al. 1998</xref>).</p></tp:treatment-sec><tp:treatment-sec sec-type="description" id="SECID0EDPAE"><title>Description.</title><p>Perennial herb, acaulescent, rosulate, with 2–12.5 cm in diameter, provided with fibrose slender roots. Leaves 10–100 mm long, oblanceolate to spathulate, with blade entire or weakly crenate, glabrous, 4–40 × 2–15 mm, with petiole 3–60 mm long. Floral pedicels 2–11 cm, 2–3 times longer than leaves, with 1–2 bracteoles, 1.8–5.5 mm long, 0.1–0.7 mm wide, with glands at the margin. Calyx 3–5 mm long, with linear–lanceolate lobes, 2–4 mm long. Corolla 8.5–14.5 mm long, bilabiate, with tube 3.5–5 mm long, 0.9–1.5 mm in diameter; upper lip with two lobes linear–lanceolate, 3–6 mm long, 1.2–2.4 mm wide, bluish–lilac to dark lilac; lower lip trilobed, 5–9 mm long, widely edged in bluish–lilac and irregularly white in the central part until the base, covered by papillae in the ventral face. Stamen filaments free, 4–5.5 mm long, anthers violet, connate into a tube 1.4–1.9 mm long, wholly encapsulating the stigma; the two lower anthers are smaller, each appendiculate at the top with a tuft of hairs, closing a narrow fissure; the three upper anthers are curved. Ovary fused with the calyx tube; style whitish, 4–7 mm long; stigma pale lilac, bifid, papillate, with a ring of hairs just under the base. Capsule 1.6–3 mm long. Seeds more or less ellipsoid, shining, 0.40–0.50 × 0.2–0.3 mm.</p></tp:treatment-sec><ref-list><ref id="B20"><mixed-citation xmlns:xlink="http://www.w3.org/1999/xlink" xlink:type="simple"><person-group><name name-style="western"><surname>Crespo</surname><given-names>MB</given-names></name><name name-style="western"><surname>Serra</surname><given-names>L</given-names></name><name name-style="western"><surname>Juan</surname><given-names>A</given-names></name></person-group> (<year>1998</year>) <article-title><italic><tp:taxon-name><tp:taxon-name-part taxon-name-part-type="genus">Solenopsis</tp:taxon-name-part></tp:taxon-name></italic> (<tp:taxon-name><tp:taxon-name-part taxon-name-part-type="family">Lobeliaceae</tp:taxon-name-part></tp:taxon-name>): A genus endemic in the Mediterranean Region.</article-title><source>Plant Systematics and Evolution</source><volume>210</volume>(<issue>3–4</issue>): <fpage>211</fpage>–<lpage>229</lpage>. <ext-link xlink:href="10.1007/BF00985669" ext-link-type="doi" xlink:type="simple">https://doi.org/10.1007/BF00985669</ext-link></mixed-citation></ref></ref-list></tp:taxon-treatment>
