# Supplementary material for: ﻿Taxonomic and ecological remarks on Solenopsisbivonae species complex (Campanulaceae)
Source: PhytoKeys. 2023 Jul 13;229:77–111. doi: 10.3897/phytokeys.229.104324 (PMC10359918; doi:10.3897/phytokeys.229.104324)
Supplement: XML Treatment for Solenopsis bivonae [file phytokeys.229.104324-treatment3.xml]

<!DOCTYPE tp:taxon-treatment
  PUBLIC "-//TaxonX//DTD Taxonomic Treatment Publishing DTD v0 20100105//EN" "tax-treatment-NSO.dtd">
<tp:taxon-treatment xmlns:tp="http://www.plazi.org/taxpub"><tp:treatment-meta><kwd-group><label>Taxon classification</label><kwd>
              <named-content content-type="kingdom">Plantae</named-content>
            </kwd><kwd>
              <named-content content-type="order">Asterales</named-content>
            </kwd><kwd>
              <named-content content-type="family">Campanulaceae</named-content>
            </kwd></kwd-group><mixed-citation publication-type="journal"><person-group><name><surname>Brullo</surname><given-names>Salvatore</given-names></name><name><surname>Brullo</surname><given-names>Cristian</given-names></name><name><surname>Cambria</surname><given-names>Salvatore</given-names></name><name><surname>Tomaselli</surname><given-names>Valeria</given-names></name><name><surname>Crisafulli</surname><given-names>Alessandro</given-names></name><name><surname>Siracusa</surname><given-names>Giuseppe</given-names></name><name><surname>Minissale</surname><given-names>Pietro</given-names></name><name><surname>del Galdo</surname><given-names>Gianpietro Giusso</given-names></name></person-group><article-title>﻿Taxonomic and ecological remarks on <italic><tp:taxon-name><tp:taxon-name-part taxon-name-part-type="genus" reg="Solenopsis">Solenopsis</tp:taxon-name-part><tp:taxon-name-part taxon-name-part-type="species" reg="bivonae">bivonae</tp:taxon-name-part></tp:taxon-name></italic> species complex (<tp:taxon-name><tp:taxon-name-part taxon-name-part-type="family">Campanulaceae</tp:taxon-name-part></tp:taxon-name>)</article-title><source>PhytoKeys</source><day>13</day><month>07</month><year>2023</year><volume>229</volume><fpage>77</fpage><lpage>111</lpage><pub-id pub-id-type="doi">10.3897/phytokeys.229.104324</pub-id></mixed-citation></tp:treatment-meta><tp:nomenclature><label>﻿1.2.</label><tp:taxon-name>
            <object-id xmlns:xlink="http://www.w3.org/1999/xlink" content-type="arpha" xlink:type="simple">A95CAD74-CC4B-587E-94CB-B289829A5FF1</object-id>
            <tp:taxon-name-part taxon-name-part-type="genus" reg="Solenopsis">Solenopsis</tp:taxon-name-part>
            <tp:taxon-name-part taxon-name-part-type="species" reg="bivonae">bivonae</tp:taxon-name-part>
            <object-id xmlns:xlink="http://www.w3.org/1999/xlink" content-type="ipni" xlink:type="simple">urn:lsid:ipni.org:names:77323164-1</object-id>
          </tp:taxon-name><tp:taxon-authority>(Tineo) M.B.Crespo, Serra &amp; A.Juan subsp. madoniarum Brullo, C. Brullo, Cambria, Tomaselli, Minissale &amp; Giusso del Galdo</tp:taxon-authority><tp:taxon-status xmlns:xlink="http://www.w3.org/1999/xlink" xlink:type="simple">subsp. nov.</tp:taxon-status><xref ref-type="fig" rid="F2">Figs 2</xref><xref ref-type="fig" rid="F6">, 6D</xref><xref ref-type="fig" rid="F7">, 7B</xref><xref ref-type="fig" rid="F8">, 8D</xref><xref ref-type="fig" rid="F9">, 9B</xref></tp:nomenclature><tp:treatment-sec sec-type="material" id="SECID0E55AE"><title>Type.</title><p>Italy. Sicily. Madonie, laghetto sopra Piano Zucchi, <named-content xmlns:xlink="http://www.w3.org/1999/xlink" content-type="dwc:verbatimCoordinates" xlink:type="simple"><named-content content-type="geo-json" specific-use="{&#34;type&#34;:&#34;Point&#34;,&#34;coordinates&#34;:[14.003575,37.878722]}" id="NCID0EH6AE" xlink:type="simple">37°52'43.40"N, 14°0'12.87"E</named-content></named-content>, 1259 m a.s.l., 15 July 2018, <italic>S. Cambria s.n.</italic> (holotype <abbrev xmlns:xlink="http://www.w3.org/1999/xlink" content-type="institution" xlink:title="University of Catania" id="ABBRID0EO6AE" xlink:type="simple">CAT</abbrev>).</p></tp:treatment-sec><tp:treatment-sec sec-type="diagnosis" id="SECID0ET6AE"><title>Diagnosis.</title><p>It differs from the type in having leaves arranged in a smaller rosette with shorter blade, shorter floral pedicel, provided with a single bracteole glabrous or with few apical hairs and 1–2 basal sessile glands, corolla smaller with upper lip lobes without glands in the ventral face and lower lip lobes shorter, obtuse, provided with dense and shorter papillae, with anther tube papillose at the basis and longer capsule. Conversely, the type is characterized by leaves arranged in a larger rosette with longer blade, longer floral pedicel, provided with (1)2 bracteoles with several hairs at the apex and 1–4 lateral stipulated glands, corolla larger with upper lip lobes with glands in the ventral face and lower lip lobes longer, acute, provided with lax and longer papillae, anther tube without papillae at the basis and shorter capsule.</p></tp:treatment-sec><tp:treatment-sec sec-type="description" id="SECID0EY6AE"><title>Description.</title><p>Basal rosette 3.5–8 cm in diameter, with leaves 15–45 mm long, oblanceolate to oblanceolate–spathulate, with blade 4–20 × 2–8 mm and petiole 8–25 mm long; floral pedicels 2–5(9) cm, with one bracteole near the middle, 1.8–2.2 mm long, 0.1–0.3 mm wide, with few hairs at the apex, with 1 or 2 sessile glands at the base and rarely one sessile gland at the margin; calyx 3–4 mm long, with lobes 2–3.5 mm long; corolla 8.5–10 mm long, with tube lilac, 3.7–4.5 mm long, 0.9–1.3 mm in diameter; upper lip with lobes 3–4 mm long, 1.2–1.7 mm wide, bluish–lilac, obtuse or slightly mucronate at apex, provided in the ventral face with dense papillae in the lower half, 0.1–0.24 mm long; lower lip 5–6 mm long, with a large yellowish macula at the base, bordered at the base by a brown band, lobes ovate and obtuse or slightly mucronate at the apex, 2.5–3.5 × 1.6–2.5 mm, covered by dense papillae in the lower half; anther connate into a tube 1.4–1.6 mm long; the two lower anthers are papillose at the base; style 4.5–5.5 mm long; capsule 2.7–3 mm long; seeds obovoid-ellipsoid, pale brown, 0.40–0.46 × 0.24–0.26 mm.</p></tp:treatment-sec><tp:treatment-sec sec-type="etymology" id="SECID0E46AE"><title>Etymology.</title><p>The epithet derives from Madonie, a massif of North Sicily, where this taxon is rather spread.</p></tp:treatment-sec><tp:treatment-sec sec-type="phenology" id="SECID0EDAAG"><title>Phenology.</title><p>Flowering late May to October, fruiting June to October.</p></tp:treatment-sec><tp:treatment-sec sec-type="distribution" id="SECID0EIAAG"><title>Distribution and ecology.</title><p>Based on herbarium data and field investigations, this taxon is distributed in the Madonie massif, where it is localized in many places at 700-1600 m of altitude (Fig. <xref ref-type="fig" rid="F10">10</xref>), represented mainly by peat bogs, dominated by <italic><tp:taxon-name><tp:taxon-name-part taxon-name-part-type="genus" reg="Sphagnum">Sphagnum</tp:taxon-name-part></tp:taxon-name></italic> sp. pl., <italic><tp:taxon-name><tp:taxon-name-part taxon-name-part-type="genus" reg="Aulacomnium">Aulacomnium</tp:taxon-name-part><tp:taxon-name-part taxon-name-part-type="species" reg="palustre">palustre</tp:taxon-name-part></tp:taxon-name></italic> (Hedw.) Schwägr. and <italic><tp:taxon-name><tp:taxon-name-part taxon-name-part-type="genus" reg="Polytrichum">Polytrichum</tp:taxon-name-part><tp:taxon-name-part taxon-name-part-type="species" reg="commune">commune</tp:taxon-name-part></tp:taxon-name></italic> Hedw. Here, it characterized an orophilous plant community belonging to <italic>Scheuchzerio palustris–Caricetea fuscae</italic> R. Tx. 1937, as emphasized by <xref ref-type="bibr" rid="B51">Raimondo et al. (1980</xref>, <xref ref-type="bibr" rid="B52">2021</xref>). Sometimes, as near Petralia Soprana or Piazza Armerina, it occurs also on calcareous vertical wet rocky places affected by permanent dripping, where it is a member of vegetation of the class <italic>Adiantetea capilli–veneris</italic>, dominated by <italic>Adiantum capillus–veneris</italic> and several bryophytes.</p></tp:treatment-sec><tp:treatment-sec sec-type="conservation status" id="SECID0E4BAG"><title>Conservation status.</title><p>This taxon shows a scattered distribution, occurring mainly in some localities within the Madonie Regional Park. Besides, it is a species closely linked to small wet stands fed by water springs, whose collecting leads to the destruction of the habitat and the disappearance of the vegetation that characterizes it. It shows an EOO of 410 km<sup>2</sup> and an AOO of 20 Km<sup>2</sup>. Therefore, according to B criterion, we propose to consider this taxon as Endangered [EN – B1ab(iii)+2ab(iii)) (<xref ref-type="bibr" rid="B32">IUCN 2022</xref>)].</p></tp:treatment-sec><tp:treatment-sec sec-type="material" id="SECID0ELCAG"><title>Additional specimens examined</title><p><bold>(paratypes). Italy, Sicily.</bold> Madonië, van Portella Mandarini naar Geraci Siculi, op bult in moeras, c. 1400 m., 9 June 1983, <italic>J. Mennema 2962</italic> (L2993484); Ad rivulos et fontes Montium Nebrodensium (alla fontana di S. Nicolò sul M. Pietrafucile, 24 June 1840, <italic>De Heldreich s.n.</italic> (P00260388; WAG1507801, FI); Italie, Sicile, Prov. Palermo, entre Portella Mandarini (1206 m) et Geraci (1070 m) en passant pour la base de Punta Argentiera (1450 m), 9 June 1983, <italic>A. Charpin, M. Dittrich &amp; D. Jeanmonod 96449</italic> (PAL); Ad aquas scaturientes Madoniarum 3500’, 6 August 1874, <italic>G. Strobl s.n.</italic> (FI); Ad scaturigines frigidas Nebrodes acque delle Favare di Petralia, July 1888, <italic>M. Lojacono 319</italic> (FI); Madonie presso il passo della Botte, July 1904, <italic>F. Cavara s.n.</italic> (FI); Madonie a Vulpignano, alla Favara, a Polizzi presso alla Pietà, June 1840, <italic>F. Parlatore s.n.</italic> (FI); A montibus nebrodensibus, s.d., <italic>Schouw s.n.</italic> (G-DC00239486); Contrada Scorzone (Geraci Siculo), 22 June 2004, <italic>R. Galesi s.n.</italic> (<ext-link xmlns:xlink="http://www.w3.org/1999/xlink" ext-link-type="gen" xlink:href="CAT000194" xlink:type="simple">CAT000194</ext-link>); Piano Pomo (Madonie-PA), 31 July 1990, <italic>Bartolo, Brullo, Pulvirenti, Scelsi, Spampinato s.n.</italic> (<ext-link xmlns:xlink="http://www.w3.org/1999/xlink" ext-link-type="gen" xlink:href="CAT037288" xlink:type="simple">CAT037288</ext-link>); Madonie, Portella Mandarini, sfagnete, <named-content xmlns:xlink="http://www.w3.org/1999/xlink" content-type="dwc:verbatimCoordinates" xlink:type="simple"><named-content content-type="geo-json" specific-use="{&#34;type&#34;:&#34;Point&#34;,&#34;coordinates&#34;:[14.117778,37.865278]}" id="NCID0EUDAG" xlink:type="simple">37°51'55"N, 14°07'04"E</named-content></named-content>, 1247 m, 15 July 2018, <italic>S. Cambria s.n.</italic> (<abbrev xmlns:xlink="http://www.w3.org/1999/xlink" content-type="institution" xlink:title="University of Catania" id="ABBRID0E2DAG" xlink:type="simple">CAT</abbrev>); Madonie, Petralia Soprana, sorgente Cataratta, parete umida, <named-content xmlns:xlink="http://www.w3.org/1999/xlink" content-type="dwc:verbatimCoordinates" xlink:type="simple"><named-content content-type="geo-json" specific-use="{&#34;type&#34;:&#34;Point&#34;,&#34;coordinates&#34;:[14.069831,37.827017]}" id="NCID0EDEAG" xlink:type="simple">37°49'37.26"N, 14°4'11.39"E</named-content></named-content>, 1166 m, 15 July 2017, S. <italic>Cambria s.n.</italic> (<abbrev xmlns:xlink="http://www.w3.org/1999/xlink" content-type="institution" xlink:title="University of Catania" id="ABBRID0EKEAG" xlink:type="simple">CAT</abbrev>); Piazza Armerina, Monte Canalotto, presso l’abbeveratoio, <named-content xmlns:xlink="http://www.w3.org/1999/xlink" content-type="dwc:verbatimCoordinates" xlink:type="simple"><named-content content-type="geo-json" specific-use="{&#34;type&#34;:&#34;Point&#34;,&#34;coordinates&#34;:[14.378067,37.468486]}" id="NCID0ESEAG" xlink:type="simple">37°28'6.55"N, 14°22'41.04"E</named-content></named-content>, 771 m, 16 October 2021, <italic>S. Cambria &amp; D. Azzaro s.n.</italic> (<abbrev xmlns:xlink="http://www.w3.org/1999/xlink" content-type="institution" xlink:title="University of Catania" id="ABBRID0EZEAG" xlink:type="simple">CAT</abbrev>).</p></tp:treatment-sec><tp:treatment-sec><!--Section generated to contain objects referenced in tp:taxon-treatment.--><fig id="F2" position="float" orientation="portrait"><object-id xmlns:xlink="http://www.w3.org/1999/xlink" content-type="doi" xlink:type="simple">10.3897/phytokeys.229.104324.figure2</object-id><object-id xmlns:xlink="http://www.w3.org/1999/xlink" content-type="arpha" xlink:type="simple">FCE60275-C148-51DF-847C-8E118EE90C51</object-id><label>Figure 2.</label><caption><p><tp:taxon-name><tp:taxon-name-part taxon-name-part-type="genus" reg="Solenopsis">Solenopsis</tp:taxon-name-part><tp:taxon-name-part taxon-name-part-type="species" reg="bivonae">bivonae</tp:taxon-name-part><tp:taxon-name-part taxon-name-part-type="infraspecific-rank">subsp.</tp:taxon-name-part><tp:taxon-name-part taxon-name-part-type="subspecies" reg="madoniarum">madoniarum</tp:taxon-name-part></tp:taxon-name><bold>A</bold> habit <bold>B</bold> leaf <bold>C</bold> bracts <bold>D</bold> flower in dorsal view <bold>E</bold> flower in lateral view <bold>F</bold> open corolla <bold>G</bold> open calyx <bold>H</bold> calyx and capsule <bold>I</bold> anther in lateral view <bold>J</bold> anther in lateral view with exerted stigma <bold>K</bold> unicellular papillae occurring in the ventral face of the corolla <bold>L</bold> seeds <bold>M</bold> bract detail. Drawn by Salvatore Brullo.</p></caption><graphic xmlns:xlink="http://www.w3.org/1999/xlink" xlink:href="phytokeys-229-077_article-104324__-g002.jpg" position="float" orientation="portrait" xlink:type="simple" id="oo_877173.jpg"><uri content-type="original_file" xlink:type="simple">https://binary.pensoft.net/fig/877173</uri></graphic></fig><fig id="F6" position="float" orientation="portrait"><object-id xmlns:xlink="http://www.w3.org/1999/xlink" content-type="doi" xlink:type="simple">10.3897/phytokeys.229.104324.figure6</object-id><object-id xmlns:xlink="http://www.w3.org/1999/xlink" content-type="arpha" xlink:type="simple">67D9EFE3-B32C-5642-870E-8C472B0E83BF</object-id><label>Figure 6.</label><caption><p>Open corolla (<bold>1</bold>) and detail of corolla papillae (<bold>2</bold>) of <tp:taxon-name><tp:taxon-name-part taxon-name-part-type="genus" reg="Solenopsis">Solenopsis</tp:taxon-name-part><tp:taxon-name-part taxon-name-part-type="species" reg="bivonae">bivonae</tp:taxon-name-part><tp:taxon-name-part taxon-name-part-type="infraspecific-rank">subsp.</tp:taxon-name-part><tp:taxon-name-part taxon-name-part-type="subspecies" reg="bivonae">bivonae</tp:taxon-name-part></tp:taxon-name> (<bold>A</bold>), <tp:taxon-name><tp:taxon-name-part taxon-name-part-type="genus" reg="Solenopsis">S.</tp:taxon-name-part><tp:taxon-name-part taxon-name-part-type="species" reg="bivonae">bivonae</tp:taxon-name-part><tp:taxon-name-part taxon-name-part-type="infraspecific-rank">subsp.</tp:taxon-name-part><tp:taxon-name-part taxon-name-part-type="subspecies" reg="peloritana">peloritana</tp:taxon-name-part></tp:taxon-name> (<bold>B</bold>), <tp:taxon-name><tp:taxon-name-part taxon-name-part-type="genus" reg="Solenopsis">S.</tp:taxon-name-part><tp:taxon-name-part taxon-name-part-type="species" reg="bivonae">bivonae</tp:taxon-name-part><tp:taxon-name-part taxon-name-part-type="infraspecific-rank">subsp.</tp:taxon-name-part><tp:taxon-name-part taxon-name-part-type="subspecies" reg="brutia">brutia</tp:taxon-name-part></tp:taxon-name> (<bold>C</bold>), <tp:taxon-name><tp:taxon-name-part taxon-name-part-type="genus" reg="Solenopsis">S.</tp:taxon-name-part><tp:taxon-name-part taxon-name-part-type="species" reg="bivonae">bivonae</tp:taxon-name-part><tp:taxon-name-part taxon-name-part-type="infraspecific-rank">subsp.</tp:taxon-name-part><tp:taxon-name-part taxon-name-part-type="subspecies" reg="madoniarum">madoniarum</tp:taxon-name-part></tp:taxon-name> (<bold>D</bold>), <italic><tp:taxon-name><tp:taxon-name-part taxon-name-part-type="genus" reg="Solenopsis">S.</tp:taxon-name-part><tp:taxon-name-part taxon-name-part-type="species" reg="meikleana">meikleana</tp:taxon-name-part></tp:taxon-name></italic> (<bold>E</bold>) and <italic><tp:taxon-name><tp:taxon-name-part taxon-name-part-type="genus" reg="Solenopsis">S.</tp:taxon-name-part><tp:taxon-name-part taxon-name-part-type="species" reg="bacchettae">bacchettae</tp:taxon-name-part></tp:taxon-name></italic> (<bold>F</bold>). Drawn by Salvatore Brullo.</p></caption><graphic xmlns:xlink="http://www.w3.org/1999/xlink" xlink:href="phytokeys-229-077_article-104324__-g006.jpg" position="float" orientation="portrait" xlink:type="simple" id="oo_877177.jpg"><uri content-type="original_file" xlink:type="simple">https://binary.pensoft.net/fig/877177</uri></graphic></fig><fig id="F7" position="float" orientation="portrait"><object-id xmlns:xlink="http://www.w3.org/1999/xlink" content-type="doi" xlink:type="simple">10.3897/phytokeys.229.104324.figure7</object-id><object-id xmlns:xlink="http://www.w3.org/1999/xlink" content-type="arpha" xlink:type="simple">FF851B6A-190E-56A2-ABAD-51F3AE308CF7</object-id><label>Figure 7.</label><caption><p>Flowers in frontal view in natural habitat of <tp:taxon-name><tp:taxon-name-part taxon-name-part-type="genus" reg="Solenopsis">Solenopsis</tp:taxon-name-part><tp:taxon-name-part taxon-name-part-type="species" reg="bivonae">bivonae</tp:taxon-name-part><tp:taxon-name-part taxon-name-part-type="infraspecific-rank">subsp.</tp:taxon-name-part><tp:taxon-name-part taxon-name-part-type="subspecies" reg="bivonae">bivonae</tp:taxon-name-part></tp:taxon-name> (<bold>A</bold>), <tp:taxon-name><tp:taxon-name-part taxon-name-part-type="genus" reg="Solenopsis">S.</tp:taxon-name-part><tp:taxon-name-part taxon-name-part-type="species" reg="bivonae">bivonae</tp:taxon-name-part><tp:taxon-name-part taxon-name-part-type="infraspecific-rank">subsp.</tp:taxon-name-part><tp:taxon-name-part taxon-name-part-type="subspecies" reg="madoniarum">madoniarum</tp:taxon-name-part></tp:taxon-name> (<bold>B</bold>), <tp:taxon-name><tp:taxon-name-part taxon-name-part-type="genus" reg="Solenopsis">S.</tp:taxon-name-part><tp:taxon-name-part taxon-name-part-type="species" reg="bivonae">bivonae</tp:taxon-name-part><tp:taxon-name-part taxon-name-part-type="infraspecific-rank">subsp.</tp:taxon-name-part><tp:taxon-name-part taxon-name-part-type="subspecies" reg="peloritana">peloritana</tp:taxon-name-part></tp:taxon-name> (<bold>C</bold>), <tp:taxon-name><tp:taxon-name-part taxon-name-part-type="genus" reg="Solenopsis">S.</tp:taxon-name-part><tp:taxon-name-part taxon-name-part-type="species" reg="bivonae">bivonae</tp:taxon-name-part><tp:taxon-name-part taxon-name-part-type="infraspecific-rank">subsp.</tp:taxon-name-part><tp:taxon-name-part taxon-name-part-type="subspecies" reg="brutia">brutia</tp:taxon-name-part></tp:taxon-name> (<bold>D</bold>), <italic><tp:taxon-name><tp:taxon-name-part taxon-name-part-type="genus" reg="Solenopsis">S.</tp:taxon-name-part><tp:taxon-name-part taxon-name-part-type="species" reg="bacchettae">bacchettae</tp:taxon-name-part></tp:taxon-name></italic> (<bold>E</bold>) and <italic><tp:taxon-name><tp:taxon-name-part taxon-name-part-type="genus" reg="Solenopsis">S.</tp:taxon-name-part><tp:taxon-name-part taxon-name-part-type="species" reg="meikleana">meikleana</tp:taxon-name-part></tp:taxon-name></italic> (<bold>F</bold>). Photographed by Salvatore Cambria (<bold>A–C, E, F</bold>) and Lorenzo Peruzzi (<bold>D</bold>).</p></caption><graphic xmlns:xlink="http://www.w3.org/1999/xlink" xlink:href="phytokeys-229-077_article-104324__-g007.jpg" position="float" orientation="portrait" xlink:type="simple" id="oo_877178.jpg"><uri content-type="original_file" xlink:type="simple">https://binary.pensoft.net/fig/877178</uri></graphic></fig><fig id="F8" position="float" orientation="portrait"><object-id xmlns:xlink="http://www.w3.org/1999/xlink" content-type="doi" xlink:type="simple">10.3897/phytokeys.229.104324.figure8</object-id><object-id xmlns:xlink="http://www.w3.org/1999/xlink" content-type="arpha" xlink:type="simple">4307C633-D498-5DFB-A408-2F9CF48A3C6F</object-id><label>Figure 8.</label><caption><p>Natural habitat along the Sosio river (Sicily) colonized by <tp:taxon-name><tp:taxon-name-part taxon-name-part-type="genus" reg="Solenopsis">Solenopsis</tp:taxon-name-part><tp:taxon-name-part taxon-name-part-type="species" reg="bivonae">bivonae</tp:taxon-name-part><tp:taxon-name-part taxon-name-part-type="infraspecific-rank">subsp.</tp:taxon-name-part><tp:taxon-name-part taxon-name-part-type="subspecies" reg="bivonae">bivonae</tp:taxon-name-part></tp:taxon-name> (<bold>A</bold>). Natural habitat in Madonie massif (Sicily) colonized by <tp:taxon-name><tp:taxon-name-part taxon-name-part-type="genus" reg="Solenopsis">S.</tp:taxon-name-part><tp:taxon-name-part taxon-name-part-type="species" reg="bivonae">bivonae</tp:taxon-name-part><tp:taxon-name-part taxon-name-part-type="infraspecific-rank">subsp.</tp:taxon-name-part><tp:taxon-name-part taxon-name-part-type="subspecies" reg="madoniarum">madoniarum</tp:taxon-name-part></tp:taxon-name> (<bold>B</bold>). Habit of <tp:taxon-name><tp:taxon-name-part taxon-name-part-type="genus" reg="Solenopsis">S.</tp:taxon-name-part><tp:taxon-name-part taxon-name-part-type="species" reg="bivonae">bivonae</tp:taxon-name-part><tp:taxon-name-part taxon-name-part-type="infraspecific-rank">subsp.</tp:taxon-name-part><tp:taxon-name-part taxon-name-part-type="subspecies" reg="bivonae">bivonae</tp:taxon-name-part></tp:taxon-name> from Sosio River (<bold>C</bold>). Habit of <tp:taxon-name><tp:taxon-name-part taxon-name-part-type="genus" reg="Solenopsis">S.</tp:taxon-name-part><tp:taxon-name-part taxon-name-part-type="species" reg="bivonae">bivonae</tp:taxon-name-part><tp:taxon-name-part taxon-name-part-type="infraspecific-rank">subsp.</tp:taxon-name-part><tp:taxon-name-part taxon-name-part-type="subspecies" reg="madoniarum">madoniarum</tp:taxon-name-part></tp:taxon-name> from Madonie massif (<bold>D</bold>). Habit of <tp:taxon-name><tp:taxon-name-part taxon-name-part-type="genus" reg="Solenopsis">S.</tp:taxon-name-part><tp:taxon-name-part taxon-name-part-type="species" reg="bivonae">bivonae</tp:taxon-name-part><tp:taxon-name-part taxon-name-part-type="infraspecific-rank">subsp.</tp:taxon-name-part><tp:taxon-name-part taxon-name-part-type="subspecies" reg="peloritana">peloritana</tp:taxon-name-part></tp:taxon-name> from Mela River, Sicily (<bold>E</bold>). Habit of <tp:taxon-name><tp:taxon-name-part taxon-name-part-type="genus" reg="Solenopsis">S.</tp:taxon-name-part><tp:taxon-name-part taxon-name-part-type="species" reg="bivonae">bivonae</tp:taxon-name-part><tp:taxon-name-part taxon-name-part-type="infraspecific-rank">subsp.</tp:taxon-name-part><tp:taxon-name-part taxon-name-part-type="subspecies" reg="brutia">brutia</tp:taxon-name-part></tp:taxon-name> from Lao River, Calabria (<bold>F</bold>). Habit of <italic><tp:taxon-name><tp:taxon-name-part taxon-name-part-type="genus" reg="Solenopsis">S.</tp:taxon-name-part><tp:taxon-name-part taxon-name-part-type="species" reg="meikleana">meikleana</tp:taxon-name-part></tp:taxon-name></italic> from Cedar Valley, Cyprus (<bold>G</bold>). Habit of <italic><tp:taxon-name><tp:taxon-name-part taxon-name-part-type="genus" reg="Solenopsis">S.</tp:taxon-name-part><tp:taxon-name-part taxon-name-part-type="species" reg="bacchettae">bacchettae</tp:taxon-name-part></tp:taxon-name></italic> from Seui, Sardinia (<bold>H</bold>). Photographed by Salvatore Cambria (<bold>A–E, G, H</bold>) and Lorenzo Peruzzi (<bold>F</bold>).</p></caption><graphic xmlns:xlink="http://www.w3.org/1999/xlink" xlink:href="phytokeys-229-077_article-104324__-g008.jpg" position="float" orientation="portrait" xlink:type="simple" id="oo_877179.jpg"><uri content-type="original_file" xlink:type="simple">https://binary.pensoft.net/fig/877179</uri></graphic></fig><fig id="F9" position="float" orientation="portrait"><object-id xmlns:xlink="http://www.w3.org/1999/xlink" content-type="doi" xlink:type="simple">10.3897/phytokeys.229.104324.figure9</object-id><object-id xmlns:xlink="http://www.w3.org/1999/xlink" content-type="arpha" xlink:type="simple">E05C600C-03ED-52A0-BE77-D0B2A2A38591</object-id><label>Figure 9.</label><caption><p>Habit of living plants of <tp:taxon-name><tp:taxon-name-part taxon-name-part-type="genus" reg="Solenopsis">Solenopsis</tp:taxon-name-part><tp:taxon-name-part taxon-name-part-type="species" reg="bivonae">bivonae</tp:taxon-name-part><tp:taxon-name-part taxon-name-part-type="infraspecific-rank">subsp.</tp:taxon-name-part><tp:taxon-name-part taxon-name-part-type="subspecies" reg="bivonae">bivonae</tp:taxon-name-part></tp:taxon-name> from Sosio river (<bold>A</bold>), <tp:taxon-name><tp:taxon-name-part taxon-name-part-type="genus" reg="Solenopsis">S.</tp:taxon-name-part><tp:taxon-name-part taxon-name-part-type="species" reg="bivonae">bivonae</tp:taxon-name-part><tp:taxon-name-part taxon-name-part-type="infraspecific-rank">subsp.</tp:taxon-name-part><tp:taxon-name-part taxon-name-part-type="subspecies" reg="madoniarum">madoniarum</tp:taxon-name-part></tp:taxon-name> from Madonie massif (<bold>B</bold>). <tp:taxon-name><tp:taxon-name-part taxon-name-part-type="genus" reg="Solenopsis">S.</tp:taxon-name-part><tp:taxon-name-part taxon-name-part-type="species" reg="bivonae">bivonae</tp:taxon-name-part><tp:taxon-name-part taxon-name-part-type="infraspecific-rank">subsp.</tp:taxon-name-part><tp:taxon-name-part taxon-name-part-type="subspecies" reg="peloritana">peloritana</tp:taxon-name-part></tp:taxon-name> from Mela River (<bold>C</bold>). Habit of <tp:taxon-name><tp:taxon-name-part taxon-name-part-type="genus" reg="Solenopsis">S.</tp:taxon-name-part><tp:taxon-name-part taxon-name-part-type="species" reg="bivonae">bivonae</tp:taxon-name-part><tp:taxon-name-part taxon-name-part-type="infraspecific-rank">subsp.</tp:taxon-name-part><tp:taxon-name-part taxon-name-part-type="subspecies" reg="brutia">brutia</tp:taxon-name-part></tp:taxon-name> from Lao River (<bold>D</bold>). <italic><tp:taxon-name><tp:taxon-name-part taxon-name-part-type="genus" reg="Solenopsis">S.</tp:taxon-name-part><tp:taxon-name-part taxon-name-part-type="species" reg="meikleana">meikleana</tp:taxon-name-part></tp:taxon-name></italic> from Cedar Valley, Cyprus (<bold>E</bold>). <italic><tp:taxon-name><tp:taxon-name-part taxon-name-part-type="genus" reg="Solenopsis">S.</tp:taxon-name-part><tp:taxon-name-part taxon-name-part-type="species" reg="bacchettae">bacchettae</tp:taxon-name-part></tp:taxon-name></italic> from Seui, Sardinia (<bold>F</bold>).</p></caption><graphic xmlns:xlink="http://www.w3.org/1999/xlink" xlink:href="phytokeys-229-077_article-104324__-g009.jpg" position="float" orientation="portrait" xlink:type="simple" id="oo_877180.jpg"><uri content-type="original_file" xlink:type="simple">https://binary.pensoft.net/fig/877180</uri></graphic></fig><fig id="F10" position="float" orientation="portrait"><object-id xmlns:xlink="http://www.w3.org/1999/xlink" content-type="doi" xlink:type="simple">10.3897/phytokeys.229.104324.figure10</object-id><object-id xmlns:xlink="http://www.w3.org/1999/xlink" content-type="arpha" xlink:type="simple">F40D92F5-ABC1-5CE5-B3A0-5AA3FFC02729</object-id><label>Figure 10.</label><caption><p>Geographical distribution of <tp:taxon-name><tp:taxon-name-part taxon-name-part-type="genus" reg="Solenopsis">Solenopsis</tp:taxon-name-part><tp:taxon-name-part taxon-name-part-type="species" reg="bivonae">bivonae</tp:taxon-name-part><tp:taxon-name-part taxon-name-part-type="infraspecific-rank">subsp.</tp:taxon-name-part><tp:taxon-name-part taxon-name-part-type="subspecies" reg="bivonae">bivonae</tp:taxon-name-part></tp:taxon-name> (black dots); <tp:taxon-name><tp:taxon-name-part taxon-name-part-type="genus" reg="Solenopsis">S.</tp:taxon-name-part><tp:taxon-name-part taxon-name-part-type="species" reg="bivonae">bivonae</tp:taxon-name-part><tp:taxon-name-part taxon-name-part-type="infraspecific-rank">subsp.</tp:taxon-name-part><tp:taxon-name-part taxon-name-part-type="subspecies" reg="madoniarum">madoniarum</tp:taxon-name-part></tp:taxon-name> (red dots); <tp:taxon-name><tp:taxon-name-part taxon-name-part-type="genus" reg="Solenopsis">S.</tp:taxon-name-part><tp:taxon-name-part taxon-name-part-type="species" reg="bivonae">bivonae</tp:taxon-name-part><tp:taxon-name-part taxon-name-part-type="infraspecific-rank">subsp.</tp:taxon-name-part><tp:taxon-name-part taxon-name-part-type="subspecies" reg="peloritana">peloritana</tp:taxon-name-part></tp:taxon-name> (pale blue dot); <tp:taxon-name><tp:taxon-name-part taxon-name-part-type="genus" reg="Solenopsis">S.</tp:taxon-name-part><tp:taxon-name-part taxon-name-part-type="species" reg="bivonae">bivonae</tp:taxon-name-part><tp:taxon-name-part taxon-name-part-type="infraspecific-rank">subsp.</tp:taxon-name-part><tp:taxon-name-part taxon-name-part-type="subspecies" reg="brutia">brutia</tp:taxon-name-part></tp:taxon-name> (dark blue dot); <italic><tp:taxon-name><tp:taxon-name-part taxon-name-part-type="genus" reg="Solenopsis">S.</tp:taxon-name-part><tp:taxon-name-part taxon-name-part-type="species" reg="meikleana">meikleana</tp:taxon-name-part></tp:taxon-name></italic> (purple dots); <italic><tp:taxon-name><tp:taxon-name-part taxon-name-part-type="genus" reg="Solenopsis">S.</tp:taxon-name-part><tp:taxon-name-part taxon-name-part-type="species" reg="bacchettae">bacchettae</tp:taxon-name-part></tp:taxon-name></italic> (green dots).</p></caption><graphic xmlns:xlink="http://www.w3.org/1999/xlink" xlink:href="phytokeys-229-077_article-104324__-g010.jpg" position="float" orientation="portrait" xlink:type="simple" id="oo_877181.jpg"><uri content-type="original_file" xlink:type="simple">https://binary.pensoft.net/fig/877181</uri></graphic></fig></tp:treatment-sec><ref-list><ref id="B51"><mixed-citation xmlns:xlink="http://www.w3.org/1999/xlink" xlink:type="simple"><person-group><name name-style="western"><surname>Raimondo</surname><given-names>FM</given-names></name><name name-style="western"><surname>Scialabba</surname><given-names>A</given-names></name><name name-style="western"><surname>Dia</surname><given-names>MG</given-names></name></person-group> (<year>1980</year>) Note Briogeografiche. III. Distribuzione in Italia di <italic><tp:taxon-name><tp:taxon-name-part taxon-name-part-type="genus">Aulacomnium</tp:taxon-name-part><tp:taxon-name-part taxon-name-part-type="species">palustre</tp:taxon-name-part></tp:taxon-name></italic> (Hedw.) Schwaegr. ed ecologia della specie nelle stazioni siciliane. Naturalista Siciliano, s. 4, 4(3–4): 79–99.</mixed-citation></ref><ref id="B52"><mixed-citation xmlns:xlink="http://www.w3.org/1999/xlink" xlink:type="simple"><person-group><name name-style="western"><surname>Raimondo</surname><given-names>FM</given-names></name><name name-style="western"><surname>Varshanidze</surname><given-names>D</given-names></name><name name-style="western"><surname>Di Gristina</surname><given-names>E</given-names></name></person-group> (<year>2021</year>) <article-title>The class <italic><tp:taxon-name><tp:taxon-name-part taxon-name-part-type="genus">Scheuchzerio</tp:taxon-name-part></tp:taxon-name>-<tp:taxon-name><tp:taxon-name-part taxon-name-part-type="genus">Caricetea</tp:taxon-name-part><tp:taxon-name-part taxon-name-part-type="species">nigrae</tp:taxon-name-part></tp:taxon-name></italic> in Sicily: A new association of the <italic><tp:taxon-name><tp:taxon-name-part taxon-name-part-type="genus">Caricion</tp:taxon-name-part><tp:taxon-name-part taxon-name-part-type="species">nigrae</tp:taxon-name-part></tp:taxon-name></italic> from the Madonie Mountains.</article-title><source>Bocconea</source><volume>29</volume>: <fpage>279</fpage>–<lpage>295</lpage>. <ext-link xlink:href="10.7320/Bocc29.279" ext-link-type="doi" xlink:type="simple">https://doi.org/10.7320/Bocc29.279</ext-link></mixed-citation></ref><ref id="B32"><mixed-citation xmlns:xlink="http://www.w3.org/1999/xlink" xlink:type="simple">IUCN (<year>2022</year>) IUCN Standards and Petitions Committee. 2022. Guidelines for Using the IUCN Red List Categories and Criteria. Version 15.1. Prepared by the Standards and Petitions Committee. <ext-link xlink:href="https://www.iucnredlist.org/documents/RedListGuidelines.pdf" ext-link-type="uri" xlink:type="simple">https://www.iucnredlist.org/documents/RedListGuidelines.pdf</ext-link></mixed-citation></ref></ref-list></tp:taxon-treatment>
