# Supplementary material for: ﻿Taxonomic and ecological remarks on Solenopsisbivonae species complex (Campanulaceae)
Source: PhytoKeys. 2023 Jul 13;229:77–111. doi: 10.3897/phytokeys.229.104324 (PMC10359918; doi:10.3897/phytokeys.229.104324)
Supplement: XML Treatment for Solenopsis bivonae [file phytokeys.229.104324-treatment4.xml]

<!DOCTYPE tp:taxon-treatment
  PUBLIC "-//TaxonX//DTD Taxonomic Treatment Publishing DTD v0 20100105//EN" "tax-treatment-NSO.dtd">
<tp:taxon-treatment xmlns:tp="http://www.plazi.org/taxpub"><tp:treatment-meta><kwd-group><label>Taxon classification</label><kwd>
              <named-content content-type="kingdom">Plantae</named-content>
            </kwd><kwd>
              <named-content content-type="order">Asterales</named-content>
            </kwd><kwd>
              <named-content content-type="family">Campanulaceae</named-content>
            </kwd></kwd-group><mixed-citation publication-type="journal"><person-group><name><surname>Brullo</surname><given-names>Salvatore</given-names></name><name><surname>Brullo</surname><given-names>Cristian</given-names></name><name><surname>Cambria</surname><given-names>Salvatore</given-names></name><name><surname>Tomaselli</surname><given-names>Valeria</given-names></name><name><surname>Crisafulli</surname><given-names>Alessandro</given-names></name><name><surname>Siracusa</surname><given-names>Giuseppe</given-names></name><name><surname>Minissale</surname><given-names>Pietro</given-names></name><name><surname>del Galdo</surname><given-names>Gianpietro Giusso</given-names></name></person-group><article-title>﻿Taxonomic and ecological remarks on <italic><tp:taxon-name><tp:taxon-name-part taxon-name-part-type="genus" reg="Solenopsis">Solenopsis</tp:taxon-name-part><tp:taxon-name-part taxon-name-part-type="species" reg="bivonae">bivonae</tp:taxon-name-part></tp:taxon-name></italic> species complex (<tp:taxon-name><tp:taxon-name-part taxon-name-part-type="family">Campanulaceae</tp:taxon-name-part></tp:taxon-name>)</article-title><source>PhytoKeys</source><day>13</day><month>07</month><year>2023</year><volume>229</volume><fpage>77</fpage><lpage>111</lpage><pub-id pub-id-type="doi">10.3897/phytokeys.229.104324</pub-id></mixed-citation></tp:treatment-meta><tp:nomenclature><label>﻿1.3.</label><tp:taxon-name>
            <object-id xmlns:xlink="http://www.w3.org/1999/xlink" content-type="arpha" xlink:type="simple">5F2D047E-5942-57B5-A80D-AC9DABECCD6B</object-id>
            <tp:taxon-name-part taxon-name-part-type="genus" reg="Solenopsis">Solenopsis</tp:taxon-name-part>
            <tp:taxon-name-part taxon-name-part-type="species" reg="bivonae">bivonae</tp:taxon-name-part>
            <object-id xmlns:xlink="http://www.w3.org/1999/xlink" content-type="ipni" xlink:type="simple">urn:lsid:ipni.org:names:77323165-1</object-id>
          </tp:taxon-name><tp:taxon-authority>(Tineo) M.B.Crespo, Serra &amp; A.Juan subsp. peloritana Brullo, C.Brullo, Cambria, Tomaselli, Crisafulli, Minissale &amp; Giusso del Galdo</tp:taxon-authority><tp:taxon-status xmlns:xlink="http://www.w3.org/1999/xlink" xlink:type="simple">subsp. nov.</tp:taxon-status><xref ref-type="fig" rid="F3">Figs 3</xref><xref ref-type="fig" rid="F6">, 6B</xref><xref ref-type="fig" rid="F7">, 7C</xref><xref ref-type="fig" rid="F8">, 8E</xref><xref ref-type="fig" rid="F9">, 9C</xref></tp:nomenclature><tp:treatment-sec sec-type="material" id="SECID0E6GAG"><title>Type.</title><p>Italy. Sicily. Monti Peloritani, Vallone Passo Pirtuso, S. Lucia del Mela, <named-content xmlns:xlink="http://www.w3.org/1999/xlink" content-type="dwc:verbatimCoordinates" xlink:type="simple"><named-content content-type="geo-json" specific-use="{&#34;type&#34;:&#34;Point&#34;,&#34;coordinates&#34;:[15.307778,38.083056]}" id="NCID0EIHAG" xlink:type="simple">38°4'59"N, 15°18'28"E</named-content></named-content>, 559 m, 19 July 2020, <italic>S. Cambria, A. Crisafulli &amp; F. Anania s.n.</italic> (holotype <abbrev xmlns:xlink="http://www.w3.org/1999/xlink" content-type="institution" xlink:title="University of Catania" id="ABBRID0EPHAG" xlink:type="simple">CAT</abbrev>).</p></tp:treatment-sec><tp:treatment-sec sec-type="diagnosis" id="SECID0EUHAG"><title>Diagnosis.</title><p>It differs from the type in having longer bracteoles, glabrous, provided with apical gland, longer calyx with longer lobes, larger corolla with denser and spread glands in the ventral face, larger upper lip lobes and lower lip lobes, within the lower lip a yellow macula at the base, slightly bordered of red–brown, longer style and larger capsule. Conversely, the type is characterized by shorter bracteoles, hairy apex without gland, shorter calyx with shorter lobes, smaller corolla with more scattered glands in the ventral face, smaller upper lip lobes and lower lip lobes, within the lower lip a greenish-yellow macula at the base, slightly bordered of brown, shorter style and smaller capsule.</p><fig id="F3" position="float" orientation="portrait"><object-id xmlns:xlink="http://www.w3.org/1999/xlink" content-type="doi" xlink:type="simple">10.3897/phytokeys.229.104324.figure3</object-id><object-id xmlns:xlink="http://www.w3.org/1999/xlink" content-type="arpha" xlink:type="simple">C30BF1FC-455B-5D77-8D10-09A84274E1CA</object-id><label>Figure 3.</label><caption><p><tp:taxon-name><tp:taxon-name-part taxon-name-part-type="genus" reg="Solenopsis">Solenopsis</tp:taxon-name-part><tp:taxon-name-part taxon-name-part-type="species" reg="bivonae">bivonae</tp:taxon-name-part><tp:taxon-name-part taxon-name-part-type="infraspecific-rank">subsp.</tp:taxon-name-part><tp:taxon-name-part taxon-name-part-type="subspecies" reg="peloritana">peloritana</tp:taxon-name-part></tp:taxon-name><bold>A</bold> habit <bold>B</bold> leaves <bold>C</bold> bracts <bold>D</bold> open corolla <bold>E</bold> flower in lateral view <bold>F</bold> flower in dorsal view <bold>G</bold> bud. <bold>H</bold> open calyx <bold>I</bold> calyx and capsule <bold>J</bold> seeds <bold>K</bold> unicellular papillae occurring in the ventral face of the corolla <bold>L</bold> anther in lateral view <bold>M</bold> anther in ventral view. Drawn by Salvatore Brullo.</p></caption><graphic xmlns:xlink="http://www.w3.org/1999/xlink" xlink:href="phytokeys-229-077_article-104324__-g003.jpg" position="float" orientation="portrait" xlink:type="simple" id="oo_877174.jpg"><uri content-type="original_file" xlink:type="simple">https://binary.pensoft.net/fig/877174</uri></graphic></fig></tp:treatment-sec><tp:treatment-sec sec-type="description" id="SECID0ERJAG"><title>Description.</title><p>Basal rosette 4–10 cm in diameter, with leaves 15–55 mm long, with blade 7–23 × 4–10 mm and petiole 5–30 mm long; floral pedicels 5.5–11 cm, with 2 bracteoles, 3–5.5 mm long, 0.4–0.7 mm wide, glabrous, with one terminal gland and 1–2 stipulated glands at the margin per side; calyx 4–5 mm long, with lobes 3.2–4 mm long; corolla 12–14.5 mm long, with tube green with lilac ribs, 3.5–4 mm long, ca. 1.5 mm in diameter; upper lip with lobes 5–6 mm long, 2–2.4 mm wide, dark lilac, provided in the ventral face with papillae in the central part, 0.1–0.4 mm long; lower lip 8–9 mm long, with a small yellow macula at the base, slightly bordered of red-brown at base in the upper part or sometimes with central red–brown spot, lobes obovate, the central one 5.5–6.5 × 4–4.5 mm, the lateral ones 4.5–5.5 × 4–4.2 covered by very dense papillae almost until the apex; stamen filaments 4.5–4.7 mm long, anther connate into a tube 1.7–1.9 mm long; the three upper anthers with scattered hairs in the upper part of the back; style 6.5–7 mm long; capsule smooth, 2.5–3 mm long; seeds ellipsoid, 0.45–0.50 × 0.24–0.26 mm.</p></tp:treatment-sec><tp:treatment-sec sec-type="etymology" id="SECID0EWJAG"><title>Etymology.</title><p>The epithet derives from Peloritani, a chain of North–eastern Sicily, where this taxon is localized.</p></tp:treatment-sec><tp:treatment-sec sec-type="phenology" id="SECID0E2JAG"><title>Phenology.</title><p>Flowering June to August, fruiting July to August.</p></tp:treatment-sec><tp:treatment-sec sec-type="distribution" id="SECID0EAKAG"><title>Distribution and ecology.</title><p>It grows on metamorphic vertical wet rocky stands affected by permanent dripping. It is a member of a plant community of the class <italic>Adiantetea capilli–veneris</italic>, dominated by <italic>Adiantum capillus–veneris</italic>, associated with <italic><tp:taxon-name><tp:taxon-name-part taxon-name-part-type="genus" reg="Samolus">Samolus</tp:taxon-name-part><tp:taxon-name-part taxon-name-part-type="species" reg="valerandi">valerandi</tp:taxon-name-part></tp:taxon-name></italic> L., <italic><tp:taxon-name><tp:taxon-name-part taxon-name-part-type="genus" reg="Lysimachia">Lysimachia</tp:taxon-name-part><tp:taxon-name-part taxon-name-part-type="species" reg="nemorum">nemorum</tp:taxon-name-part></tp:taxon-name></italic> L., <tp:taxon-name><tp:taxon-name-part taxon-name-part-type="genus" reg="Hypericum">Hypericum</tp:taxon-name-part><tp:taxon-name-part taxon-name-part-type="species" reg="hircinum">hircinum</tp:taxon-name-part><tp:taxon-name-part taxon-name-part-type="authority">L.</tp:taxon-name-part><tp:taxon-name-part taxon-name-part-type="infraspecific-rank">subsp.</tp:taxon-name-part><tp:taxon-name-part taxon-name-part-type="subspecies" reg="majus">majus</tp:taxon-name-part></tp:taxon-name> (Aiton) N. Robson and several bryophytes. In this stand, it is localized exclusively along a short watercourse of the Mela valley (Peloritani chain) at an elevation of 600–700 m (Fig. <xref ref-type="fig" rid="F10">10</xref>), where several individuals of this taxon were surveyed.</p></tp:treatment-sec><tp:treatment-sec sec-type="conservation status" id="SECID0EYLAG"><title>Conservation status.</title><p>This taxon is known for one stand of the Peloritani chain, along a short wet wall, where about one hundred well-developed individuals were observed. This population is very isolated and inaccessible and it does not seem subject to immediate threats. It shows an EOO of 4 km<sup>2</sup> and an AOO of 4 Km<sup>2</sup>. Therefore, according to the B criterion (<xref ref-type="bibr" rid="B32">IUCN 2022</xref>), we propose to consider this taxon as Critically Endangered category [(CR – B1ab(iii)+2ab(iii))].</p></tp:treatment-sec><tp:treatment-sec><!--Section generated to contain objects referenced in tp:taxon-treatment.--><fig id="F6" position="float" orientation="portrait"><object-id xmlns:xlink="http://www.w3.org/1999/xlink" content-type="doi" xlink:type="simple">10.3897/phytokeys.229.104324.figure6</object-id><object-id xmlns:xlink="http://www.w3.org/1999/xlink" content-type="arpha" xlink:type="simple">67D9EFE3-B32C-5642-870E-8C472B0E83BF</object-id><label>Figure 6.</label><caption><p>Open corolla (<bold>1</bold>) and detail of corolla papillae (<bold>2</bold>) of <tp:taxon-name><tp:taxon-name-part taxon-name-part-type="genus" reg="Solenopsis">Solenopsis</tp:taxon-name-part><tp:taxon-name-part taxon-name-part-type="species" reg="bivonae">bivonae</tp:taxon-name-part><tp:taxon-name-part taxon-name-part-type="infraspecific-rank">subsp.</tp:taxon-name-part><tp:taxon-name-part taxon-name-part-type="subspecies" reg="bivonae">bivonae</tp:taxon-name-part></tp:taxon-name> (<bold>A</bold>), <tp:taxon-name><tp:taxon-name-part taxon-name-part-type="genus" reg="Solenopsis">S.</tp:taxon-name-part><tp:taxon-name-part taxon-name-part-type="species" reg="bivonae">bivonae</tp:taxon-name-part><tp:taxon-name-part taxon-name-part-type="infraspecific-rank">subsp.</tp:taxon-name-part><tp:taxon-name-part taxon-name-part-type="subspecies" reg="peloritana">peloritana</tp:taxon-name-part></tp:taxon-name> (<bold>B</bold>), <tp:taxon-name><tp:taxon-name-part taxon-name-part-type="genus" reg="Solenopsis">S.</tp:taxon-name-part><tp:taxon-name-part taxon-name-part-type="species" reg="bivonae">bivonae</tp:taxon-name-part><tp:taxon-name-part taxon-name-part-type="infraspecific-rank">subsp.</tp:taxon-name-part><tp:taxon-name-part taxon-name-part-type="subspecies" reg="brutia">brutia</tp:taxon-name-part></tp:taxon-name> (<bold>C</bold>), <tp:taxon-name><tp:taxon-name-part taxon-name-part-type="genus" reg="Solenopsis">S.</tp:taxon-name-part><tp:taxon-name-part taxon-name-part-type="species" reg="bivonae">bivonae</tp:taxon-name-part><tp:taxon-name-part taxon-name-part-type="infraspecific-rank">subsp.</tp:taxon-name-part><tp:taxon-name-part taxon-name-part-type="subspecies" reg="madoniarum">madoniarum</tp:taxon-name-part></tp:taxon-name> (<bold>D</bold>), <italic><tp:taxon-name><tp:taxon-name-part taxon-name-part-type="genus" reg="Solenopsis">S.</tp:taxon-name-part><tp:taxon-name-part taxon-name-part-type="species" reg="meikleana">meikleana</tp:taxon-name-part></tp:taxon-name></italic> (<bold>E</bold>) and <italic><tp:taxon-name><tp:taxon-name-part taxon-name-part-type="genus" reg="Solenopsis">S.</tp:taxon-name-part><tp:taxon-name-part taxon-name-part-type="species" reg="bacchettae">bacchettae</tp:taxon-name-part></tp:taxon-name></italic> (<bold>F</bold>). Drawn by Salvatore Brullo.</p></caption><graphic xmlns:xlink="http://www.w3.org/1999/xlink" xlink:href="phytokeys-229-077_article-104324__-g006.jpg" position="float" orientation="portrait" xlink:type="simple" id="oo_877177.jpg"><uri content-type="original_file" xlink:type="simple">https://binary.pensoft.net/fig/877177</uri></graphic></fig><fig id="F7" position="float" orientation="portrait"><object-id xmlns:xlink="http://www.w3.org/1999/xlink" content-type="doi" xlink:type="simple">10.3897/phytokeys.229.104324.figure7</object-id><object-id xmlns:xlink="http://www.w3.org/1999/xlink" content-type="arpha" xlink:type="simple">FF851B6A-190E-56A2-ABAD-51F3AE308CF7</object-id><label>Figure 7.</label><caption><p>Flowers in frontal view in natural habitat of <tp:taxon-name><tp:taxon-name-part taxon-name-part-type="genus" reg="Solenopsis">Solenopsis</tp:taxon-name-part><tp:taxon-name-part taxon-name-part-type="species" reg="bivonae">bivonae</tp:taxon-name-part><tp:taxon-name-part taxon-name-part-type="infraspecific-rank">subsp.</tp:taxon-name-part><tp:taxon-name-part taxon-name-part-type="subspecies" reg="bivonae">bivonae</tp:taxon-name-part></tp:taxon-name> (<bold>A</bold>), <tp:taxon-name><tp:taxon-name-part taxon-name-part-type="genus" reg="Solenopsis">S.</tp:taxon-name-part><tp:taxon-name-part taxon-name-part-type="species" reg="bivonae">bivonae</tp:taxon-name-part><tp:taxon-name-part taxon-name-part-type="infraspecific-rank">subsp.</tp:taxon-name-part><tp:taxon-name-part taxon-name-part-type="subspecies" reg="madoniarum">madoniarum</tp:taxon-name-part></tp:taxon-name> (<bold>B</bold>), <tp:taxon-name><tp:taxon-name-part taxon-name-part-type="genus" reg="Solenopsis">S.</tp:taxon-name-part><tp:taxon-name-part taxon-name-part-type="species" reg="bivonae">bivonae</tp:taxon-name-part><tp:taxon-name-part taxon-name-part-type="infraspecific-rank">subsp.</tp:taxon-name-part><tp:taxon-name-part taxon-name-part-type="subspecies" reg="peloritana">peloritana</tp:taxon-name-part></tp:taxon-name> (<bold>C</bold>), <tp:taxon-name><tp:taxon-name-part taxon-name-part-type="genus" reg="Solenopsis">S.</tp:taxon-name-part><tp:taxon-name-part taxon-name-part-type="species" reg="bivonae">bivonae</tp:taxon-name-part><tp:taxon-name-part taxon-name-part-type="infraspecific-rank">subsp.</tp:taxon-name-part><tp:taxon-name-part taxon-name-part-type="subspecies" reg="brutia">brutia</tp:taxon-name-part></tp:taxon-name> (<bold>D</bold>), <italic><tp:taxon-name><tp:taxon-name-part taxon-name-part-type="genus" reg="Solenopsis">S.</tp:taxon-name-part><tp:taxon-name-part taxon-name-part-type="species" reg="bacchettae">bacchettae</tp:taxon-name-part></tp:taxon-name></italic> (<bold>E</bold>) and <italic><tp:taxon-name><tp:taxon-name-part taxon-name-part-type="genus" reg="Solenopsis">S.</tp:taxon-name-part><tp:taxon-name-part taxon-name-part-type="species" reg="meikleana">meikleana</tp:taxon-name-part></tp:taxon-name></italic> (<bold>F</bold>). Photographed by Salvatore Cambria (<bold>A–C, E, F</bold>) and Lorenzo Peruzzi (<bold>D</bold>).</p></caption><graphic xmlns:xlink="http://www.w3.org/1999/xlink" xlink:href="phytokeys-229-077_article-104324__-g007.jpg" position="float" orientation="portrait" xlink:type="simple" id="oo_877178.jpg"><uri content-type="original_file" xlink:type="simple">https://binary.pensoft.net/fig/877178</uri></graphic></fig><fig id="F8" position="float" orientation="portrait"><object-id xmlns:xlink="http://www.w3.org/1999/xlink" content-type="doi" xlink:type="simple">10.3897/phytokeys.229.104324.figure8</object-id><object-id xmlns:xlink="http://www.w3.org/1999/xlink" content-type="arpha" xlink:type="simple">4307C633-D498-5DFB-A408-2F9CF48A3C6F</object-id><label>Figure 8.</label><caption><p>Natural habitat along the Sosio river (Sicily) colonized by <tp:taxon-name><tp:taxon-name-part taxon-name-part-type="genus" reg="Solenopsis">Solenopsis</tp:taxon-name-part><tp:taxon-name-part taxon-name-part-type="species" reg="bivonae">bivonae</tp:taxon-name-part><tp:taxon-name-part taxon-name-part-type="infraspecific-rank">subsp.</tp:taxon-name-part><tp:taxon-name-part taxon-name-part-type="subspecies" reg="bivonae">bivonae</tp:taxon-name-part></tp:taxon-name> (<bold>A</bold>). Natural habitat in Madonie massif (Sicily) colonized by <tp:taxon-name><tp:taxon-name-part taxon-name-part-type="genus" reg="Solenopsis">S.</tp:taxon-name-part><tp:taxon-name-part taxon-name-part-type="species" reg="bivonae">bivonae</tp:taxon-name-part><tp:taxon-name-part taxon-name-part-type="infraspecific-rank">subsp.</tp:taxon-name-part><tp:taxon-name-part taxon-name-part-type="subspecies" reg="madoniarum">madoniarum</tp:taxon-name-part></tp:taxon-name> (<bold>B</bold>). Habit of <tp:taxon-name><tp:taxon-name-part taxon-name-part-type="genus" reg="Solenopsis">S.</tp:taxon-name-part><tp:taxon-name-part taxon-name-part-type="species" reg="bivonae">bivonae</tp:taxon-name-part><tp:taxon-name-part taxon-name-part-type="infraspecific-rank">subsp.</tp:taxon-name-part><tp:taxon-name-part taxon-name-part-type="subspecies" reg="bivonae">bivonae</tp:taxon-name-part></tp:taxon-name> from Sosio River (<bold>C</bold>). Habit of <tp:taxon-name><tp:taxon-name-part taxon-name-part-type="genus" reg="Solenopsis">S.</tp:taxon-name-part><tp:taxon-name-part taxon-name-part-type="species" reg="bivonae">bivonae</tp:taxon-name-part><tp:taxon-name-part taxon-name-part-type="infraspecific-rank">subsp.</tp:taxon-name-part><tp:taxon-name-part taxon-name-part-type="subspecies" reg="madoniarum">madoniarum</tp:taxon-name-part></tp:taxon-name> from Madonie massif (<bold>D</bold>). Habit of <tp:taxon-name><tp:taxon-name-part taxon-name-part-type="genus" reg="Solenopsis">S.</tp:taxon-name-part><tp:taxon-name-part taxon-name-part-type="species" reg="bivonae">bivonae</tp:taxon-name-part><tp:taxon-name-part taxon-name-part-type="infraspecific-rank">subsp.</tp:taxon-name-part><tp:taxon-name-part taxon-name-part-type="subspecies" reg="peloritana">peloritana</tp:taxon-name-part></tp:taxon-name> from Mela River, Sicily (<bold>E</bold>). Habit of <tp:taxon-name><tp:taxon-name-part taxon-name-part-type="genus" reg="Solenopsis">S.</tp:taxon-name-part><tp:taxon-name-part taxon-name-part-type="species" reg="bivonae">bivonae</tp:taxon-name-part><tp:taxon-name-part taxon-name-part-type="infraspecific-rank">subsp.</tp:taxon-name-part><tp:taxon-name-part taxon-name-part-type="subspecies" reg="brutia">brutia</tp:taxon-name-part></tp:taxon-name> from Lao River, Calabria (<bold>F</bold>). Habit of <italic><tp:taxon-name><tp:taxon-name-part taxon-name-part-type="genus" reg="Solenopsis">S.</tp:taxon-name-part><tp:taxon-name-part taxon-name-part-type="species" reg="meikleana">meikleana</tp:taxon-name-part></tp:taxon-name></italic> from Cedar Valley, Cyprus (<bold>G</bold>). Habit of <italic><tp:taxon-name><tp:taxon-name-part taxon-name-part-type="genus" reg="Solenopsis">S.</tp:taxon-name-part><tp:taxon-name-part taxon-name-part-type="species" reg="bacchettae">bacchettae</tp:taxon-name-part></tp:taxon-name></italic> from Seui, Sardinia (<bold>H</bold>). Photographed by Salvatore Cambria (<bold>A–E, G, H</bold>) and Lorenzo Peruzzi (<bold>F</bold>).</p></caption><graphic xmlns:xlink="http://www.w3.org/1999/xlink" xlink:href="phytokeys-229-077_article-104324__-g008.jpg" position="float" orientation="portrait" xlink:type="simple" id="oo_877179.jpg"><uri content-type="original_file" xlink:type="simple">https://binary.pensoft.net/fig/877179</uri></graphic></fig><fig id="F9" position="float" orientation="portrait"><object-id xmlns:xlink="http://www.w3.org/1999/xlink" content-type="doi" xlink:type="simple">10.3897/phytokeys.229.104324.figure9</object-id><object-id xmlns:xlink="http://www.w3.org/1999/xlink" content-type="arpha" xlink:type="simple">E05C600C-03ED-52A0-BE77-D0B2A2A38591</object-id><label>Figure 9.</label><caption><p>Habit of living plants of <tp:taxon-name><tp:taxon-name-part taxon-name-part-type="genus" reg="Solenopsis">Solenopsis</tp:taxon-name-part><tp:taxon-name-part taxon-name-part-type="species" reg="bivonae">bivonae</tp:taxon-name-part><tp:taxon-name-part taxon-name-part-type="infraspecific-rank">subsp.</tp:taxon-name-part><tp:taxon-name-part taxon-name-part-type="subspecies" reg="bivonae">bivonae</tp:taxon-name-part></tp:taxon-name> from Sosio river (<bold>A</bold>), <tp:taxon-name><tp:taxon-name-part taxon-name-part-type="genus" reg="Solenopsis">S.</tp:taxon-name-part><tp:taxon-name-part taxon-name-part-type="species" reg="bivonae">bivonae</tp:taxon-name-part><tp:taxon-name-part taxon-name-part-type="infraspecific-rank">subsp.</tp:taxon-name-part><tp:taxon-name-part taxon-name-part-type="subspecies" reg="madoniarum">madoniarum</tp:taxon-name-part></tp:taxon-name> from Madonie massif (<bold>B</bold>). <tp:taxon-name><tp:taxon-name-part taxon-name-part-type="genus" reg="Solenopsis">S.</tp:taxon-name-part><tp:taxon-name-part taxon-name-part-type="species" reg="bivonae">bivonae</tp:taxon-name-part><tp:taxon-name-part taxon-name-part-type="infraspecific-rank">subsp.</tp:taxon-name-part><tp:taxon-name-part taxon-name-part-type="subspecies" reg="peloritana">peloritana</tp:taxon-name-part></tp:taxon-name> from Mela River (<bold>C</bold>). Habit of <tp:taxon-name><tp:taxon-name-part taxon-name-part-type="genus" reg="Solenopsis">S.</tp:taxon-name-part><tp:taxon-name-part taxon-name-part-type="species" reg="bivonae">bivonae</tp:taxon-name-part><tp:taxon-name-part taxon-name-part-type="infraspecific-rank">subsp.</tp:taxon-name-part><tp:taxon-name-part taxon-name-part-type="subspecies" reg="brutia">brutia</tp:taxon-name-part></tp:taxon-name> from Lao River (<bold>D</bold>). <italic><tp:taxon-name><tp:taxon-name-part taxon-name-part-type="genus" reg="Solenopsis">S.</tp:taxon-name-part><tp:taxon-name-part taxon-name-part-type="species" reg="meikleana">meikleana</tp:taxon-name-part></tp:taxon-name></italic> from Cedar Valley, Cyprus (<bold>E</bold>). <italic><tp:taxon-name><tp:taxon-name-part taxon-name-part-type="genus" reg="Solenopsis">S.</tp:taxon-name-part><tp:taxon-name-part taxon-name-part-type="species" reg="bacchettae">bacchettae</tp:taxon-name-part></tp:taxon-name></italic> from Seui, Sardinia (<bold>F</bold>).</p></caption><graphic xmlns:xlink="http://www.w3.org/1999/xlink" xlink:href="phytokeys-229-077_article-104324__-g009.jpg" position="float" orientation="portrait" xlink:type="simple" id="oo_877180.jpg"><uri content-type="original_file" xlink:type="simple">https://binary.pensoft.net/fig/877180</uri></graphic></fig><fig id="F10" position="float" orientation="portrait"><object-id xmlns:xlink="http://www.w3.org/1999/xlink" content-type="doi" xlink:type="simple">10.3897/phytokeys.229.104324.figure10</object-id><object-id xmlns:xlink="http://www.w3.org/1999/xlink" content-type="arpha" xlink:type="simple">F40D92F5-ABC1-5CE5-B3A0-5AA3FFC02729</object-id><label>Figure 10.</label><caption><p>Geographical distribution of <tp:taxon-name><tp:taxon-name-part taxon-name-part-type="genus" reg="Solenopsis">Solenopsis</tp:taxon-name-part><tp:taxon-name-part taxon-name-part-type="species" reg="bivonae">bivonae</tp:taxon-name-part><tp:taxon-name-part taxon-name-part-type="infraspecific-rank">subsp.</tp:taxon-name-part><tp:taxon-name-part taxon-name-part-type="subspecies" reg="bivonae">bivonae</tp:taxon-name-part></tp:taxon-name> (black dots); <tp:taxon-name><tp:taxon-name-part taxon-name-part-type="genus" reg="Solenopsis">S.</tp:taxon-name-part><tp:taxon-name-part taxon-name-part-type="species" reg="bivonae">bivonae</tp:taxon-name-part><tp:taxon-name-part taxon-name-part-type="infraspecific-rank">subsp.</tp:taxon-name-part><tp:taxon-name-part taxon-name-part-type="subspecies" reg="madoniarum">madoniarum</tp:taxon-name-part></tp:taxon-name> (red dots); <tp:taxon-name><tp:taxon-name-part taxon-name-part-type="genus" reg="Solenopsis">S.</tp:taxon-name-part><tp:taxon-name-part taxon-name-part-type="species" reg="bivonae">bivonae</tp:taxon-name-part><tp:taxon-name-part taxon-name-part-type="infraspecific-rank">subsp.</tp:taxon-name-part><tp:taxon-name-part taxon-name-part-type="subspecies" reg="peloritana">peloritana</tp:taxon-name-part></tp:taxon-name> (pale blue dot); <tp:taxon-name><tp:taxon-name-part taxon-name-part-type="genus" reg="Solenopsis">S.</tp:taxon-name-part><tp:taxon-name-part taxon-name-part-type="species" reg="bivonae">bivonae</tp:taxon-name-part><tp:taxon-name-part taxon-name-part-type="infraspecific-rank">subsp.</tp:taxon-name-part><tp:taxon-name-part taxon-name-part-type="subspecies" reg="brutia">brutia</tp:taxon-name-part></tp:taxon-name> (dark blue dot); <italic><tp:taxon-name><tp:taxon-name-part taxon-name-part-type="genus" reg="Solenopsis">S.</tp:taxon-name-part><tp:taxon-name-part taxon-name-part-type="species" reg="meikleana">meikleana</tp:taxon-name-part></tp:taxon-name></italic> (purple dots); <italic><tp:taxon-name><tp:taxon-name-part taxon-name-part-type="genus" reg="Solenopsis">S.</tp:taxon-name-part><tp:taxon-name-part taxon-name-part-type="species" reg="bacchettae">bacchettae</tp:taxon-name-part></tp:taxon-name></italic> (green dots).</p></caption><graphic xmlns:xlink="http://www.w3.org/1999/xlink" xlink:href="phytokeys-229-077_article-104324__-g010.jpg" position="float" orientation="portrait" xlink:type="simple" id="oo_877181.jpg"><uri content-type="original_file" xlink:type="simple">https://binary.pensoft.net/fig/877181</uri></graphic></fig></tp:treatment-sec><ref-list><ref id="B32"><mixed-citation xmlns:xlink="http://www.w3.org/1999/xlink" xlink:type="simple">IUCN (<year>2022</year>) IUCN Standards and Petitions Committee. 2022. Guidelines for Using the IUCN Red List Categories and Criteria. Version 15.1. Prepared by the Standards and Petitions Committee. <ext-link xlink:href="https://www.iucnredlist.org/documents/RedListGuidelines.pdf" ext-link-type="uri" xlink:type="simple">https://www.iucnredlist.org/documents/RedListGuidelines.pdf</ext-link></mixed-citation></ref></ref-list></tp:taxon-treatment>
