# Supplementary material for: ﻿Taxonomic and ecological remarks on Solenopsisbivonae species complex (Campanulaceae)
Source: PhytoKeys. 2023 Jul 13;229:77–111. doi: 10.3897/phytokeys.229.104324 (PMC10359918; doi:10.3897/phytokeys.229.104324)
Supplement: XML Treatment for Solenopsis bivonae [file phytokeys.229.104324-treatment5.xml]

<!DOCTYPE tp:taxon-treatment
  PUBLIC "-//TaxonX//DTD Taxonomic Treatment Publishing DTD v0 20100105//EN" "tax-treatment-NSO.dtd">
<tp:taxon-treatment xmlns:tp="http://www.plazi.org/taxpub"><tp:treatment-meta><kwd-group><label>Taxon classification</label><kwd>
              <named-content content-type="kingdom">Plantae</named-content>
            </kwd><kwd>
              <named-content content-type="order">Asterales</named-content>
            </kwd><kwd>
              <named-content content-type="family">Campanulaceae</named-content>
            </kwd></kwd-group><mixed-citation publication-type="journal"><person-group><name><surname>Brullo</surname><given-names>Salvatore</given-names></name><name><surname>Brullo</surname><given-names>Cristian</given-names></name><name><surname>Cambria</surname><given-names>Salvatore</given-names></name><name><surname>Tomaselli</surname><given-names>Valeria</given-names></name><name><surname>Crisafulli</surname><given-names>Alessandro</given-names></name><name><surname>Siracusa</surname><given-names>Giuseppe</given-names></name><name><surname>Minissale</surname><given-names>Pietro</given-names></name><name><surname>del Galdo</surname><given-names>Gianpietro Giusso</given-names></name></person-group><article-title>﻿Taxonomic and ecological remarks on <italic><tp:taxon-name><tp:taxon-name-part taxon-name-part-type="genus" reg="Solenopsis">Solenopsis</tp:taxon-name-part><tp:taxon-name-part taxon-name-part-type="species" reg="bivonae">bivonae</tp:taxon-name-part></tp:taxon-name></italic> species complex (<tp:taxon-name><tp:taxon-name-part taxon-name-part-type="family">Campanulaceae</tp:taxon-name-part></tp:taxon-name>)</article-title><source>PhytoKeys</source><day>13</day><month>07</month><year>2023</year><volume>229</volume><fpage>77</fpage><lpage>111</lpage><pub-id pub-id-type="doi">10.3897/phytokeys.229.104324</pub-id></mixed-citation></tp:treatment-meta><tp:nomenclature><label>﻿1.4</label><tp:taxon-name>
            <object-id xmlns:xlink="http://www.w3.org/1999/xlink" content-type="arpha" xlink:type="simple">94C92AE2-DBEA-5F22-9277-F08661BE80EE</object-id>
            <tp:taxon-name-part taxon-name-part-type="genus" reg="Solenopsis">Solenopsis</tp:taxon-name-part>
            <tp:taxon-name-part taxon-name-part-type="species" reg="bivonae">bivonae</tp:taxon-name-part>
            <object-id xmlns:xlink="http://www.w3.org/1999/xlink" content-type="ipni" xlink:type="simple">urn:lsid:ipni.org:names:77323166-1</object-id>
          </tp:taxon-name><tp:taxon-authority>(Tineo) M.B.Crespo, Serra &amp; A.Juan subsp. brutia Brullo, C.Brullo, Cambria, Tomaselli, Minissale &amp; Giusso</tp:taxon-authority><tp:taxon-status xmlns:xlink="http://www.w3.org/1999/xlink" xlink:type="simple">subsp. nov.</tp:taxon-status><xref ref-type="fig" rid="F4">Figs 4</xref><xref ref-type="fig" rid="F6">, 6C</xref><xref ref-type="fig" rid="F7">, 7D</xref><xref ref-type="fig" rid="F8">, 8F</xref><xref ref-type="fig" rid="F9">, 9D</xref></tp:nomenclature><tp:treatment-sec sec-type="material" id="SECID0EHOAG"><title>Type.</title><p>Italy. Calabria. Rive del fiume Lao, presso Papasidero (Cosenza), <named-content xmlns:xlink="http://www.w3.org/1999/xlink" content-type="dwc:verbatimCoordinates" xlink:type="simple"><named-content content-type="geo-json" specific-use="{&#34;type&#34;:&#34;Point&#34;,&#34;coordinates&#34;:[15.902203,39.869711]}" id="NCID0EQOAG" xlink:type="simple">39°52'10.96"N, 15°54'7.93"E</named-content></named-content>, 130 m, 06 August 2018, <italic>S. Brullo, D. Puntillo &amp; D. Uzunov s.n.</italic> (holotype <abbrev xmlns:xlink="http://www.w3.org/1999/xlink" content-type="institution" xlink:title="University of Catania" id="ABBRID0EXOAG" xlink:type="simple">CAT</abbrev>).</p></tp:treatment-sec><tp:treatment-sec sec-type="diagnosis" id="SECID0E3OAG"><title>Diagnosis.</title><p>It differs from the type in having leaves arranged in a smaller rosette, shorter leaves, with oblanceolate to oblanceolate-spathulate blade, shorter petiole, shorter floral pedicel, glabrous bracteoles, located in the upper half, provided with sessile apical gland, two basal glands and 0–2 lateral glands, corolla in the lower lip with a green macula at the base and provided with three dark blue spots above, lobes papillose up to the apex, longer staminal filaments, glabrous anther tube, longer style, slightly tuberculate capsule, reddish–brown and larger seeds. Conversely, the type is characterized by leaves arranged in a larger rosette, longer leaves, with spathulate blade, longer petiole, longer floral pedicel, bracteoles hairy at the apex, located in the middle, provided with 1–4 stipulated lateral glands, corolla in the lower lip with a greenish-yellow macula at the base, without spots, lobes papillose for more than the lower half, shorter staminal filaments, anther tube hairy at the apex, shorter style, smooth capsule, brownish and smaller seeds.</p><fig id="F4" position="float" orientation="portrait"><object-id xmlns:xlink="http://www.w3.org/1999/xlink" content-type="doi" xlink:type="simple">10.3897/phytokeys.229.104324.figure4</object-id><object-id xmlns:xlink="http://www.w3.org/1999/xlink" content-type="arpha" xlink:type="simple">895ED42F-6907-54FE-A5D3-64EC8BA70EB5</object-id><label>Figure 4.</label><caption><p><tp:taxon-name><tp:taxon-name-part taxon-name-part-type="genus" reg="Solenopsis">Solenopsis</tp:taxon-name-part><tp:taxon-name-part taxon-name-part-type="species" reg="bivonae">bivonae</tp:taxon-name-part><tp:taxon-name-part taxon-name-part-type="infraspecific-rank">subsp.</tp:taxon-name-part><tp:taxon-name-part taxon-name-part-type="subspecies" reg="brutia">brutia</tp:taxon-name-part></tp:taxon-name><bold>A</bold> habit <bold>B</bold> leaves <bold>C</bold> bracts <bold>D</bold> flower in dorsal view <bold>E</bold> open corolla <bold>F</bold> open calyces <bold>G</bold> calyx and capsule <bold>H</bold> anther in lateral view <bold>I</bold> anther in lateral view with stigma. <bold>J</bold> seeds <bold>K</bold> unicellular papillae occurring in the ventral face of the corolla. Drawn by Salvatore Brullo.</p></caption><graphic xmlns:xlink="http://www.w3.org/1999/xlink" xlink:href="phytokeys-229-077_article-104324__-g004.jpg" position="float" orientation="portrait" xlink:type="simple" id="oo_877175.jpg"><uri content-type="original_file" xlink:type="simple">https://binary.pensoft.net/fig/877175</uri></graphic></fig></tp:treatment-sec><tp:treatment-sec sec-type="description" id="SECID0EVQAG"><title>Description.</title><p>Basal rosette 2.5–7 cm in diameter, with leaves 10–58 mm long, oblanceolate to oblanceolate–spathulate, with blade 5–22 × 2–10 mm and petiole 3–36 mm long; floral pedicels 3–6 cm, with 2 bracteoles, spaced in the upper half, 2–3 mm long, 0.25–0.35 mm wide, glabrous with a sessile gland at the apex, with 2 basal sessile glands and 0–2 sessile glands at the margin; calyx 3.5–5 mm long; corolla 11–12 mm long, with tube white-lilac, 4.5–5 mm long, 1–1.2 mm in diameter; upper lip with lobes 4–4.5 mm long, 1.4–1.8 mm wide, sub–obtuse at apex, provided in the ventral face with papillae in the central part, 0.16–0.6 mm long; lower lip 6.5–7 mm long, greenish at the throat, surmounted by three distinct dark blue spots, slightly bordered of brown at base, lobes 3.5–5 × 2.5–3.5 mm, covered by not very dense papillae often almost to the apex; stamen filaments 5–5.5 mm long, anther connate into a tube 1.5–1.6 mm long; the three upper anthers glabrous in the upper part of the back; style 6–6.5 mm long; capsule slightly tubercolate, 2.3–3 mm long; seeds ellipsoid, reddish–brownish, 0.46–0.50 × 0.26–0.3 mm.</p></tp:treatment-sec><tp:treatment-sec sec-type="phenology" id="SECID0E1QAG"><title>Phenology.</title><p>Flowering June to September, fruiting June to September.</p></tp:treatment-sec><tp:treatment-sec sec-type="etymology" id="SECID0E6QAG"><title>Etymology.</title><p>The specific epithet refers to “Brutia,” the Latin name of Calabria, territory where this taxon grows.</p></tp:treatment-sec><tp:treatment-sec sec-type="distribution" id="SECID0EERAG"><title>Distribution and ecology.</title><p>This taxon was surveyed in the lower reaches of Lao river (North Calabria), at elevations of 130–350 m, where it grows on rocky metamorphic outcrops (Fig. <xref ref-type="fig" rid="F10">10</xref>). It likes humid and shady stands covered by a dense moss carpet, associated mainly to <italic>Adiantum capillus–veneris</italic>. As for the other subspecies previously examined, it is linked to hygrophilous communities of the <italic>Adiantetea capilli–veneris</italic> too. From a phytogeographical point of view, it should be noted that this taxon is the only <italic><tp:taxon-name><tp:taxon-name-part taxon-name-part-type="genus" reg="Solenopsis">Solenopsis</tp:taxon-name-part></tp:taxon-name></italic> with a perennial habit, localized in a continental territory since all the others occur exclusively in big Mediterranean islands (<xref ref-type="bibr" rid="B20">Crespo et al. 1998</xref>).</p></tp:treatment-sec><tp:treatment-sec sec-type="conservation status" id="SECID0E4RAG"><title>Conservation status.</title><p>The populations of this subspecies are rare and all circumscribed to the banks of Lao river in North–West Calabria. Based on recent field surveys, its presence in the three hitherto known locations has been confirmed in only one of them (near Papasidero), while in the other two, it seems to have disappeared (Laino–Castello and Laino–Borgo). It shows an EOO of 9.51 km<sup>2</sup> and an AOO of 12 Km<sup>2</sup>. Therefore, in addition to its rarity and the considerable reduction of its current range, according to B criterion (<xref ref-type="bibr" rid="B32">IUCN 2022</xref>), we propose to consider this taxon as Endangered [EN – B1ab(iii)+2ab(iii)].</p></tp:treatment-sec><tp:treatment-sec sec-type="material" id="SECID0ELSAG"><title>Additional specimens examined</title><p><bold>(paratypes). Italy, Calabria.</bold> Valle del Lao (sopra le rocce e in altri luoghi umidi lungo il f. Lao ai piedi lo Borgo-Laino-Castello), 18 August 1892, <italic>B. Longo s.n.</italic> (RO); Sulle rocce umide lungo il fiume Lao alla Maradosa (Laino Castello), 27 September 1900, <italic>B. Longo s.n.</italic> (RO); Sopra una roccia umida lungo il fiume Lao (Laino Castello-Cosenza), 16 August 1902, <italic>B. Longo s.n.</italic> (RO).</p></tp:treatment-sec><tp:treatment-sec><!--Section generated to contain objects referenced in tp:taxon-treatment.--><fig id="F6" position="float" orientation="portrait"><object-id xmlns:xlink="http://www.w3.org/1999/xlink" content-type="doi" xlink:type="simple">10.3897/phytokeys.229.104324.figure6</object-id><object-id xmlns:xlink="http://www.w3.org/1999/xlink" content-type="arpha" xlink:type="simple">67D9EFE3-B32C-5642-870E-8C472B0E83BF</object-id><label>Figure 6.</label><caption><p>Open corolla (<bold>1</bold>) and detail of corolla papillae (<bold>2</bold>) of <tp:taxon-name><tp:taxon-name-part taxon-name-part-type="genus" reg="Solenopsis">Solenopsis</tp:taxon-name-part><tp:taxon-name-part taxon-name-part-type="species" reg="bivonae">bivonae</tp:taxon-name-part><tp:taxon-name-part taxon-name-part-type="infraspecific-rank">subsp.</tp:taxon-name-part><tp:taxon-name-part taxon-name-part-type="subspecies" reg="bivonae">bivonae</tp:taxon-name-part></tp:taxon-name> (<bold>A</bold>), <tp:taxon-name><tp:taxon-name-part taxon-name-part-type="genus" reg="Solenopsis">S.</tp:taxon-name-part><tp:taxon-name-part taxon-name-part-type="species" reg="bivonae">bivonae</tp:taxon-name-part><tp:taxon-name-part taxon-name-part-type="infraspecific-rank">subsp.</tp:taxon-name-part><tp:taxon-name-part taxon-name-part-type="subspecies" reg="peloritana">peloritana</tp:taxon-name-part></tp:taxon-name> (<bold>B</bold>), <tp:taxon-name><tp:taxon-name-part taxon-name-part-type="genus" reg="Solenopsis">S.</tp:taxon-name-part><tp:taxon-name-part taxon-name-part-type="species" reg="bivonae">bivonae</tp:taxon-name-part><tp:taxon-name-part taxon-name-part-type="infraspecific-rank">subsp.</tp:taxon-name-part><tp:taxon-name-part taxon-name-part-type="subspecies" reg="brutia">brutia</tp:taxon-name-part></tp:taxon-name> (<bold>C</bold>), <tp:taxon-name><tp:taxon-name-part taxon-name-part-type="genus" reg="Solenopsis">S.</tp:taxon-name-part><tp:taxon-name-part taxon-name-part-type="species" reg="bivonae">bivonae</tp:taxon-name-part><tp:taxon-name-part taxon-name-part-type="infraspecific-rank">subsp.</tp:taxon-name-part><tp:taxon-name-part taxon-name-part-type="subspecies" reg="madoniarum">madoniarum</tp:taxon-name-part></tp:taxon-name> (<bold>D</bold>), <italic><tp:taxon-name><tp:taxon-name-part taxon-name-part-type="genus" reg="Solenopsis">S.</tp:taxon-name-part><tp:taxon-name-part taxon-name-part-type="species" reg="meikleana">meikleana</tp:taxon-name-part></tp:taxon-name></italic> (<bold>E</bold>) and <italic><tp:taxon-name><tp:taxon-name-part taxon-name-part-type="genus" reg="Solenopsis">S.</tp:taxon-name-part><tp:taxon-name-part taxon-name-part-type="species" reg="bacchettae">bacchettae</tp:taxon-name-part></tp:taxon-name></italic> (<bold>F</bold>). Drawn by Salvatore Brullo.</p></caption><graphic xmlns:xlink="http://www.w3.org/1999/xlink" xlink:href="phytokeys-229-077_article-104324__-g006.jpg" position="float" orientation="portrait" xlink:type="simple" id="oo_877177.jpg"><uri content-type="original_file" xlink:type="simple">https://binary.pensoft.net/fig/877177</uri></graphic></fig><fig id="F7" position="float" orientation="portrait"><object-id xmlns:xlink="http://www.w3.org/1999/xlink" content-type="doi" xlink:type="simple">10.3897/phytokeys.229.104324.figure7</object-id><object-id xmlns:xlink="http://www.w3.org/1999/xlink" content-type="arpha" xlink:type="simple">FF851B6A-190E-56A2-ABAD-51F3AE308CF7</object-id><label>Figure 7.</label><caption><p>Flowers in frontal view in natural habitat of <tp:taxon-name><tp:taxon-name-part taxon-name-part-type="genus" reg="Solenopsis">Solenopsis</tp:taxon-name-part><tp:taxon-name-part taxon-name-part-type="species" reg="bivonae">bivonae</tp:taxon-name-part><tp:taxon-name-part taxon-name-part-type="infraspecific-rank">subsp.</tp:taxon-name-part><tp:taxon-name-part taxon-name-part-type="subspecies" reg="bivonae">bivonae</tp:taxon-name-part></tp:taxon-name> (<bold>A</bold>), <tp:taxon-name><tp:taxon-name-part taxon-name-part-type="genus" reg="Solenopsis">S.</tp:taxon-name-part><tp:taxon-name-part taxon-name-part-type="species" reg="bivonae">bivonae</tp:taxon-name-part><tp:taxon-name-part taxon-name-part-type="infraspecific-rank">subsp.</tp:taxon-name-part><tp:taxon-name-part taxon-name-part-type="subspecies" reg="madoniarum">madoniarum</tp:taxon-name-part></tp:taxon-name> (<bold>B</bold>), <tp:taxon-name><tp:taxon-name-part taxon-name-part-type="genus" reg="Solenopsis">S.</tp:taxon-name-part><tp:taxon-name-part taxon-name-part-type="species" reg="bivonae">bivonae</tp:taxon-name-part><tp:taxon-name-part taxon-name-part-type="infraspecific-rank">subsp.</tp:taxon-name-part><tp:taxon-name-part taxon-name-part-type="subspecies" reg="peloritana">peloritana</tp:taxon-name-part></tp:taxon-name> (<bold>C</bold>), <tp:taxon-name><tp:taxon-name-part taxon-name-part-type="genus" reg="Solenopsis">S.</tp:taxon-name-part><tp:taxon-name-part taxon-name-part-type="species" reg="bivonae">bivonae</tp:taxon-name-part><tp:taxon-name-part taxon-name-part-type="infraspecific-rank">subsp.</tp:taxon-name-part><tp:taxon-name-part taxon-name-part-type="subspecies" reg="brutia">brutia</tp:taxon-name-part></tp:taxon-name> (<bold>D</bold>), <italic><tp:taxon-name><tp:taxon-name-part taxon-name-part-type="genus" reg="Solenopsis">S.</tp:taxon-name-part><tp:taxon-name-part taxon-name-part-type="species" reg="bacchettae">bacchettae</tp:taxon-name-part></tp:taxon-name></italic> (<bold>E</bold>) and <italic><tp:taxon-name><tp:taxon-name-part taxon-name-part-type="genus" reg="Solenopsis">S.</tp:taxon-name-part><tp:taxon-name-part taxon-name-part-type="species" reg="meikleana">meikleana</tp:taxon-name-part></tp:taxon-name></italic> (<bold>F</bold>). Photographed by Salvatore Cambria (<bold>A–C, E, F</bold>) and Lorenzo Peruzzi (<bold>D</bold>).</p></caption><graphic xmlns:xlink="http://www.w3.org/1999/xlink" xlink:href="phytokeys-229-077_article-104324__-g007.jpg" position="float" orientation="portrait" xlink:type="simple" id="oo_877178.jpg"><uri content-type="original_file" xlink:type="simple">https://binary.pensoft.net/fig/877178</uri></graphic></fig><fig id="F8" position="float" orientation="portrait"><object-id xmlns:xlink="http://www.w3.org/1999/xlink" content-type="doi" xlink:type="simple">10.3897/phytokeys.229.104324.figure8</object-id><object-id xmlns:xlink="http://www.w3.org/1999/xlink" content-type="arpha" xlink:type="simple">4307C633-D498-5DFB-A408-2F9CF48A3C6F</object-id><label>Figure 8.</label><caption><p>Natural habitat along the Sosio river (Sicily) colonized by <tp:taxon-name><tp:taxon-name-part taxon-name-part-type="genus" reg="Solenopsis">Solenopsis</tp:taxon-name-part><tp:taxon-name-part taxon-name-part-type="species" reg="bivonae">bivonae</tp:taxon-name-part><tp:taxon-name-part taxon-name-part-type="infraspecific-rank">subsp.</tp:taxon-name-part><tp:taxon-name-part taxon-name-part-type="subspecies" reg="bivonae">bivonae</tp:taxon-name-part></tp:taxon-name> (<bold>A</bold>). Natural habitat in Madonie massif (Sicily) colonized by <tp:taxon-name><tp:taxon-name-part taxon-name-part-type="genus" reg="Solenopsis">S.</tp:taxon-name-part><tp:taxon-name-part taxon-name-part-type="species" reg="bivonae">bivonae</tp:taxon-name-part><tp:taxon-name-part taxon-name-part-type="infraspecific-rank">subsp.</tp:taxon-name-part><tp:taxon-name-part taxon-name-part-type="subspecies" reg="madoniarum">madoniarum</tp:taxon-name-part></tp:taxon-name> (<bold>B</bold>). Habit of <tp:taxon-name><tp:taxon-name-part taxon-name-part-type="genus" reg="Solenopsis">S.</tp:taxon-name-part><tp:taxon-name-part taxon-name-part-type="species" reg="bivonae">bivonae</tp:taxon-name-part><tp:taxon-name-part taxon-name-part-type="infraspecific-rank">subsp.</tp:taxon-name-part><tp:taxon-name-part taxon-name-part-type="subspecies" reg="bivonae">bivonae</tp:taxon-name-part></tp:taxon-name> from Sosio River (<bold>C</bold>). Habit of <tp:taxon-name><tp:taxon-name-part taxon-name-part-type="genus" reg="Solenopsis">S.</tp:taxon-name-part><tp:taxon-name-part taxon-name-part-type="species" reg="bivonae">bivonae</tp:taxon-name-part><tp:taxon-name-part taxon-name-part-type="infraspecific-rank">subsp.</tp:taxon-name-part><tp:taxon-name-part taxon-name-part-type="subspecies" reg="madoniarum">madoniarum</tp:taxon-name-part></tp:taxon-name> from Madonie massif (<bold>D</bold>). Habit of <tp:taxon-name><tp:taxon-name-part taxon-name-part-type="genus" reg="Solenopsis">S.</tp:taxon-name-part><tp:taxon-name-part taxon-name-part-type="species" reg="bivonae">bivonae</tp:taxon-name-part><tp:taxon-name-part taxon-name-part-type="infraspecific-rank">subsp.</tp:taxon-name-part><tp:taxon-name-part taxon-name-part-type="subspecies" reg="peloritana">peloritana</tp:taxon-name-part></tp:taxon-name> from Mela River, Sicily (<bold>E</bold>). Habit of <tp:taxon-name><tp:taxon-name-part taxon-name-part-type="genus" reg="Solenopsis">S.</tp:taxon-name-part><tp:taxon-name-part taxon-name-part-type="species" reg="bivonae">bivonae</tp:taxon-name-part><tp:taxon-name-part taxon-name-part-type="infraspecific-rank">subsp.</tp:taxon-name-part><tp:taxon-name-part taxon-name-part-type="subspecies" reg="brutia">brutia</tp:taxon-name-part></tp:taxon-name> from Lao River, Calabria (<bold>F</bold>). Habit of <italic><tp:taxon-name><tp:taxon-name-part taxon-name-part-type="genus" reg="Solenopsis">S.</tp:taxon-name-part><tp:taxon-name-part taxon-name-part-type="species" reg="meikleana">meikleana</tp:taxon-name-part></tp:taxon-name></italic> from Cedar Valley, Cyprus (<bold>G</bold>). Habit of <italic><tp:taxon-name><tp:taxon-name-part taxon-name-part-type="genus" reg="Solenopsis">S.</tp:taxon-name-part><tp:taxon-name-part taxon-name-part-type="species" reg="bacchettae">bacchettae</tp:taxon-name-part></tp:taxon-name></italic> from Seui, Sardinia (<bold>H</bold>). Photographed by Salvatore Cambria (<bold>A–E, G, H</bold>) and Lorenzo Peruzzi (<bold>F</bold>).</p></caption><graphic xmlns:xlink="http://www.w3.org/1999/xlink" xlink:href="phytokeys-229-077_article-104324__-g008.jpg" position="float" orientation="portrait" xlink:type="simple" id="oo_877179.jpg"><uri content-type="original_file" xlink:type="simple">https://binary.pensoft.net/fig/877179</uri></graphic></fig><fig id="F9" position="float" orientation="portrait"><object-id xmlns:xlink="http://www.w3.org/1999/xlink" content-type="doi" xlink:type="simple">10.3897/phytokeys.229.104324.figure9</object-id><object-id xmlns:xlink="http://www.w3.org/1999/xlink" content-type="arpha" xlink:type="simple">E05C600C-03ED-52A0-BE77-D0B2A2A38591</object-id><label>Figure 9.</label><caption><p>Habit of living plants of <tp:taxon-name><tp:taxon-name-part taxon-name-part-type="genus" reg="Solenopsis">Solenopsis</tp:taxon-name-part><tp:taxon-name-part taxon-name-part-type="species" reg="bivonae">bivonae</tp:taxon-name-part><tp:taxon-name-part taxon-name-part-type="infraspecific-rank">subsp.</tp:taxon-name-part><tp:taxon-name-part taxon-name-part-type="subspecies" reg="bivonae">bivonae</tp:taxon-name-part></tp:taxon-name> from Sosio river (<bold>A</bold>), <tp:taxon-name><tp:taxon-name-part taxon-name-part-type="genus" reg="Solenopsis">S.</tp:taxon-name-part><tp:taxon-name-part taxon-name-part-type="species" reg="bivonae">bivonae</tp:taxon-name-part><tp:taxon-name-part taxon-name-part-type="infraspecific-rank">subsp.</tp:taxon-name-part><tp:taxon-name-part taxon-name-part-type="subspecies" reg="madoniarum">madoniarum</tp:taxon-name-part></tp:taxon-name> from Madonie massif (<bold>B</bold>). <tp:taxon-name><tp:taxon-name-part taxon-name-part-type="genus" reg="Solenopsis">S.</tp:taxon-name-part><tp:taxon-name-part taxon-name-part-type="species" reg="bivonae">bivonae</tp:taxon-name-part><tp:taxon-name-part taxon-name-part-type="infraspecific-rank">subsp.</tp:taxon-name-part><tp:taxon-name-part taxon-name-part-type="subspecies" reg="peloritana">peloritana</tp:taxon-name-part></tp:taxon-name> from Mela River (<bold>C</bold>). Habit of <tp:taxon-name><tp:taxon-name-part taxon-name-part-type="genus" reg="Solenopsis">S.</tp:taxon-name-part><tp:taxon-name-part taxon-name-part-type="species" reg="bivonae">bivonae</tp:taxon-name-part><tp:taxon-name-part taxon-name-part-type="infraspecific-rank">subsp.</tp:taxon-name-part><tp:taxon-name-part taxon-name-part-type="subspecies" reg="brutia">brutia</tp:taxon-name-part></tp:taxon-name> from Lao River (<bold>D</bold>). <italic><tp:taxon-name><tp:taxon-name-part taxon-name-part-type="genus" reg="Solenopsis">S.</tp:taxon-name-part><tp:taxon-name-part taxon-name-part-type="species" reg="meikleana">meikleana</tp:taxon-name-part></tp:taxon-name></italic> from Cedar Valley, Cyprus (<bold>E</bold>). <italic><tp:taxon-name><tp:taxon-name-part taxon-name-part-type="genus" reg="Solenopsis">S.</tp:taxon-name-part><tp:taxon-name-part taxon-name-part-type="species" reg="bacchettae">bacchettae</tp:taxon-name-part></tp:taxon-name></italic> from Seui, Sardinia (<bold>F</bold>).</p></caption><graphic xmlns:xlink="http://www.w3.org/1999/xlink" xlink:href="phytokeys-229-077_article-104324__-g009.jpg" position="float" orientation="portrait" xlink:type="simple" id="oo_877180.jpg"><uri content-type="original_file" xlink:type="simple">https://binary.pensoft.net/fig/877180</uri></graphic></fig><fig id="F10" position="float" orientation="portrait"><object-id xmlns:xlink="http://www.w3.org/1999/xlink" content-type="doi" xlink:type="simple">10.3897/phytokeys.229.104324.figure10</object-id><object-id xmlns:xlink="http://www.w3.org/1999/xlink" content-type="arpha" xlink:type="simple">F40D92F5-ABC1-5CE5-B3A0-5AA3FFC02729</object-id><label>Figure 10.</label><caption><p>Geographical distribution of <tp:taxon-name><tp:taxon-name-part taxon-name-part-type="genus" reg="Solenopsis">Solenopsis</tp:taxon-name-part><tp:taxon-name-part taxon-name-part-type="species" reg="bivonae">bivonae</tp:taxon-name-part><tp:taxon-name-part taxon-name-part-type="infraspecific-rank">subsp.</tp:taxon-name-part><tp:taxon-name-part taxon-name-part-type="subspecies" reg="bivonae">bivonae</tp:taxon-name-part></tp:taxon-name> (black dots); <tp:taxon-name><tp:taxon-name-part taxon-name-part-type="genus" reg="Solenopsis">S.</tp:taxon-name-part><tp:taxon-name-part taxon-name-part-type="species" reg="bivonae">bivonae</tp:taxon-name-part><tp:taxon-name-part taxon-name-part-type="infraspecific-rank">subsp.</tp:taxon-name-part><tp:taxon-name-part taxon-name-part-type="subspecies" reg="madoniarum">madoniarum</tp:taxon-name-part></tp:taxon-name> (red dots); <tp:taxon-name><tp:taxon-name-part taxon-name-part-type="genus" reg="Solenopsis">S.</tp:taxon-name-part><tp:taxon-name-part taxon-name-part-type="species" reg="bivonae">bivonae</tp:taxon-name-part><tp:taxon-name-part taxon-name-part-type="infraspecific-rank">subsp.</tp:taxon-name-part><tp:taxon-name-part taxon-name-part-type="subspecies" reg="peloritana">peloritana</tp:taxon-name-part></tp:taxon-name> (pale blue dot); <tp:taxon-name><tp:taxon-name-part taxon-name-part-type="genus" reg="Solenopsis">S.</tp:taxon-name-part><tp:taxon-name-part taxon-name-part-type="species" reg="bivonae">bivonae</tp:taxon-name-part><tp:taxon-name-part taxon-name-part-type="infraspecific-rank">subsp.</tp:taxon-name-part><tp:taxon-name-part taxon-name-part-type="subspecies" reg="brutia">brutia</tp:taxon-name-part></tp:taxon-name> (dark blue dot); <italic><tp:taxon-name><tp:taxon-name-part taxon-name-part-type="genus" reg="Solenopsis">S.</tp:taxon-name-part><tp:taxon-name-part taxon-name-part-type="species" reg="meikleana">meikleana</tp:taxon-name-part></tp:taxon-name></italic> (purple dots); <italic><tp:taxon-name><tp:taxon-name-part taxon-name-part-type="genus" reg="Solenopsis">S.</tp:taxon-name-part><tp:taxon-name-part taxon-name-part-type="species" reg="bacchettae">bacchettae</tp:taxon-name-part></tp:taxon-name></italic> (green dots).</p></caption><graphic xmlns:xlink="http://www.w3.org/1999/xlink" xlink:href="phytokeys-229-077_article-104324__-g010.jpg" position="float" orientation="portrait" xlink:type="simple" id="oo_877181.jpg"><uri content-type="original_file" xlink:type="simple">https://binary.pensoft.net/fig/877181</uri></graphic></fig></tp:treatment-sec><ref-list><ref id="B20"><mixed-citation xmlns:xlink="http://www.w3.org/1999/xlink" xlink:type="simple"><person-group><name name-style="western"><surname>Crespo</surname><given-names>MB</given-names></name><name name-style="western"><surname>Serra</surname><given-names>L</given-names></name><name name-style="western"><surname>Juan</surname><given-names>A</given-names></name></person-group> (<year>1998</year>) <article-title><italic><tp:taxon-name><tp:taxon-name-part taxon-name-part-type="genus">Solenopsis</tp:taxon-name-part></tp:taxon-name></italic> (<tp:taxon-name><tp:taxon-name-part taxon-name-part-type="family">Lobeliaceae</tp:taxon-name-part></tp:taxon-name>): A genus endemic in the Mediterranean Region.</article-title><source>Plant Systematics and Evolution</source><volume>210</volume>(<issue>3–4</issue>): <fpage>211</fpage>–<lpage>229</lpage>. <ext-link xlink:href="10.1007/BF00985669" ext-link-type="doi" xlink:type="simple">https://doi.org/10.1007/BF00985669</ext-link></mixed-citation></ref><ref id="B32"><mixed-citation xmlns:xlink="http://www.w3.org/1999/xlink" xlink:type="simple">IUCN (<year>2022</year>) IUCN Standards and Petitions Committee. 2022. Guidelines for Using the IUCN Red List Categories and Criteria. Version 15.1. Prepared by the Standards and Petitions Committee. <ext-link xlink:href="https://www.iucnredlist.org/documents/RedListGuidelines.pdf" ext-link-type="uri" xlink:type="simple">https://www.iucnredlist.org/documents/RedListGuidelines.pdf</ext-link></mixed-citation></ref></ref-list></tp:taxon-treatment>
