# Supplementary material for: ﻿Taxonomic and ecological remarks on Solenopsisbivonae species complex (Campanulaceae)
Source: PhytoKeys. 2023 Jul 13;229:77–111. doi: 10.3897/phytokeys.229.104324 (PMC10359918; doi:10.3897/phytokeys.229.104324)
Supplement: XML Treatment for Solenopsis meikleana [file phytokeys.229.104324-treatment6.xml]

<!DOCTYPE tp:taxon-treatment
  PUBLIC "-//TaxonX//DTD Taxonomic Treatment Publishing DTD v0 20100105//EN" "tax-treatment-NSO.dtd">
<tp:taxon-treatment xmlns:tp="http://www.plazi.org/taxpub"><tp:treatment-meta><kwd-group><label>Taxon classification</label><kwd>
              <named-content content-type="kingdom">Plantae</named-content>
            </kwd><kwd>
              <named-content content-type="order">Asterales</named-content>
            </kwd><kwd>
              <named-content content-type="family">Campanulaceae</named-content>
            </kwd></kwd-group><mixed-citation publication-type="journal"><person-group><name><surname>Brullo</surname><given-names>Salvatore</given-names></name><name><surname>Brullo</surname><given-names>Cristian</given-names></name><name><surname>Cambria</surname><given-names>Salvatore</given-names></name><name><surname>Tomaselli</surname><given-names>Valeria</given-names></name><name><surname>Crisafulli</surname><given-names>Alessandro</given-names></name><name><surname>Siracusa</surname><given-names>Giuseppe</given-names></name><name><surname>Minissale</surname><given-names>Pietro</given-names></name><name><surname>del Galdo</surname><given-names>Gianpietro Giusso</given-names></name></person-group><article-title>﻿Taxonomic and ecological remarks on <italic><tp:taxon-name><tp:taxon-name-part taxon-name-part-type="genus" reg="Solenopsis">Solenopsis</tp:taxon-name-part><tp:taxon-name-part taxon-name-part-type="species" reg="bivonae">bivonae</tp:taxon-name-part></tp:taxon-name></italic> species complex (<tp:taxon-name><tp:taxon-name-part taxon-name-part-type="family">Campanulaceae</tp:taxon-name-part></tp:taxon-name>)</article-title><source>PhytoKeys</source><day>13</day><month>07</month><year>2023</year><volume>229</volume><fpage>77</fpage><lpage>111</lpage><pub-id pub-id-type="doi">10.3897/phytokeys.229.104324</pub-id></mixed-citation></tp:treatment-meta><tp:nomenclature><label>﻿2.</label><tp:taxon-name>
            <object-id xmlns:xlink="http://www.w3.org/1999/xlink" content-type="arpha" xlink:type="simple">48FADE9D-294F-5A8F-9AD9-C88F27B41C27</object-id>
            <tp:taxon-name-part taxon-name-part-type="genus" reg="Solenopsis">Solenopsis</tp:taxon-name-part>
            <tp:taxon-name-part taxon-name-part-type="species" reg="meikleana">meikleana</tp:taxon-name-part>
            <object-id xmlns:xlink="http://www.w3.org/1999/xlink" content-type="ipni" xlink:type="simple">urn:lsid:ipni.org:names:77323167-1</object-id>
          </tp:taxon-name><tp:taxon-authority>Brullo, C.Brullo, Cambria, Tomaselli, Minissale &amp; Giusso, sp. nov.</tp:taxon-authority><xref ref-type="fig" rid="F5">Figs 5</xref><xref ref-type="fig" rid="F6">, 6E</xref><xref ref-type="fig" rid="F7">, 7F</xref><xref ref-type="fig" rid="F8">, 8G</xref><xref ref-type="fig" rid="F9">, 9E</xref><tp:nomenclature-citation-list><tp:nomenclature-citation><tp:taxon-name>
                <tp:taxon-name-part taxon-name-part-type="genus" reg="Laurentia">Laurentia</tp:taxon-name-part>
                <tp:taxon-name-part taxon-name-part-type="species" reg="tenella">tenella</tp:taxon-name-part>
              </tp:taxon-name><comment>Auct. Fl. Cypr., non A. DC. Prodr. 7(2): 410, 1839.</comment></tp:nomenclature-citation><tp:nomenclature-citation><tp:taxon-name>
                <tp:taxon-name-part taxon-name-part-type="genus" reg="Laurentia">Laurentia</tp:taxon-name-part>
                <tp:taxon-name-part taxon-name-part-type="species" reg="minuta">minuta</tp:taxon-name-part>
              </tp:taxon-name><comment>Auct. Fl. Cypr., non A. DC. Prodr. 7(2): 410, 1839.</comment></tp:nomenclature-citation><tp:nomenclature-citation><tp:taxon-name>
                <tp:taxon-name-part taxon-name-part-type="genus" reg="Laurentia">Laurentia</tp:taxon-name-part>
                <tp:taxon-name-part taxon-name-part-type="species" reg="minuta">minuta</tp:taxon-name-part>
                <tp:taxon-name-part taxon-name-part-type="basionym-authority">(L.)</tp:taxon-name-part>
                <tp:taxon-name-part taxon-name-part-type="authority">DC.</tp:taxon-name-part>
                <tp:taxon-name-part taxon-name-part-type="infraspecific-rank">f.</tp:taxon-name-part>
                <tp:taxon-name-part taxon-name-part-type="form" reg="nobilis">nobilis</tp:taxon-name-part>
              </tp:taxon-name><comment>Wimmer, Ann. Naturhist. Mus. Wien 56:333, 1948, p.p.</comment></tp:nomenclature-citation><tp:nomenclature-citation><tp:taxon-name>
                <tp:taxon-name-part taxon-name-part-type="genus" reg="Solenopsis">Solenopsis</tp:taxon-name-part>
                <tp:taxon-name-part taxon-name-part-type="species" reg="minuta">minuta</tp:taxon-name-part>
                <tp:taxon-name-part taxon-name-part-type="basionym-authority">(L.)</tp:taxon-name-part>
                <tp:taxon-name-part taxon-name-part-type="authority">C. Presl</tp:taxon-name-part>
                <tp:taxon-name-part taxon-name-part-type="infraspecific-rank">subsp.</tp:taxon-name-part>
                <tp:taxon-name-part taxon-name-part-type="subspecies" reg="nobilis">nobilis</tp:taxon-name-part>
              </tp:taxon-name><comment>(Wimmer) Meikle, Kew Bull. 34(2): 374, 1979, p.p.</comment></tp:nomenclature-citation><tp:nomenclature-citation><tp:taxon-name>
                <tp:taxon-name-part taxon-name-part-type="genus" reg="Solenopsis">Solenopsis</tp:taxon-name-part>
                <tp:taxon-name-part taxon-name-part-type="species" reg="bivonae">bivonae</tp:taxon-name-part>
              </tp:taxon-name><comment>(Tineo) M. B. Crespo, Serra &amp; A. Juan, Pl. Syst. Evol. 210(3–4): 219. 1998, p.p.</comment></tp:nomenclature-citation><tp:nomenclature-citation><tp:taxon-name>
                <tp:taxon-name-part taxon-name-part-type="genus" reg="Solenopsis">Solenopsis</tp:taxon-name-part>
                <tp:taxon-name-part taxon-name-part-type="species" reg="bivonae">bivonae</tp:taxon-name-part>
              </tp:taxon-name><comment>Christodoulou et al., Cypricola 17: 1, 2020, p.p.</comment></tp:nomenclature-citation></tp:nomenclature-citation-list></tp:nomenclature><tp:treatment-sec sec-type="material" id="SECID0EZXAG"><title>Type.</title><p>Cyprus. Mesa Potamos Falls, <named-content xmlns:xlink="http://www.w3.org/1999/xlink" content-type="dwc:verbatimCoordinates" xlink:type="simple"><named-content content-type="geo-json" specific-use="{&#34;type&#34;:&#34;Point&#34;,&#34;coordinates&#34;:[32.908992,34.892189]}" id="NCID0ECYAG" xlink:type="simple">34°53'31.88"N, 32°54'32.37"E</named-content></named-content>, 960 m, 6 June 2019, <italic>S. Cambria s.n.</italic> (holotype <abbrev xmlns:xlink="http://www.w3.org/1999/xlink" content-type="institution" xlink:title="University of Catania" id="ABBRID0EJYAG" xlink:type="simple">CAT</abbrev>).</p></tp:treatment-sec><tp:treatment-sec sec-type="diagnosis" id="SECID0EOYAG"><title>Diagnosis.</title><p>It differs from <italic><tp:taxon-name><tp:taxon-name-part taxon-name-part-type="genus" reg="Solenopsis">Solenopsis</tp:taxon-name-part><tp:taxon-name-part taxon-name-part-type="species" reg="bivonae">bivonae</tp:taxon-name-part></tp:taxon-name></italic> in having glabrous and longer bracteoles, provided with apical sessile glands and 1––2 glands per side, pale blue or pale violet corolla, with upper lip lobes without papillae, lower lip lobes oblong, smaller, provided with shorter glands, anther tube shorter and papillose at the base, shorter style and longer capsule. Conversely, <italic><tp:taxon-name><tp:taxon-name-part taxon-name-part-type="genus" reg="Solenopsis">S.</tp:taxon-name-part><tp:taxon-name-part taxon-name-part-type="species" reg="bivonae">bivonae</tp:taxon-name-part></tp:taxon-name></italic> is characterized by shorter bracteoles, hairy at the apex and with 1––4 glands per side, bluish-lilac corolla, with upper lip lobes with papillae in the ventral face, lower lip lobes linear-lanceolate, larger, provided with longer glands, anther tube longer, without basal papillae, longer style and shorter capsule.</p><fig id="F5" position="float" orientation="portrait"><object-id xmlns:xlink="http://www.w3.org/1999/xlink" content-type="doi" xlink:type="simple">10.3897/phytokeys.229.104324.figure5</object-id><object-id xmlns:xlink="http://www.w3.org/1999/xlink" content-type="arpha" xlink:type="simple">051EB4AD-BE00-55E7-BF7B-E85F27B6509B</object-id><label>Figure 5.</label><caption><p><italic><tp:taxon-name><tp:taxon-name-part taxon-name-part-type="genus" reg="Solenopsis">Solenopsis</tp:taxon-name-part><tp:taxon-name-part taxon-name-part-type="species" reg="meikleana">meikleana</tp:taxon-name-part></tp:taxon-name></italic> sp. nov. <bold>A</bold> habit <bold>B</bold> leaves <bold>C</bold> bracts <bold>D</bold> flower in lateral view <bold>E</bold> open corolla <bold>F</bold> bud <bold>G</bold> open calyx <bold>H</bold> anther in lateral view <bold>I</bold> anther in ventral view <bold>J</bold> anther in lateral view with stigma <bold>K</bold> calyx and capsule <bold>L</bold> seeds <bold>M</bold> unicellular papillae occurring in the ventral face of the corolla. Drawn by Salvatore Brullo.</p></caption><graphic xmlns:xlink="http://www.w3.org/1999/xlink" xlink:href="phytokeys-229-077_article-104324__-g005.jpg" position="float" orientation="portrait" xlink:type="simple" id="oo_877176.jpg"><uri content-type="original_file" xlink:type="simple">https://binary.pensoft.net/fig/877176</uri></graphic></fig></tp:treatment-sec><tp:treatment-sec sec-type="description" id="SECID0E31AG"><title>Description.</title><p>Basal rosette 2.5–11 cm in diameter, with leaves 10–75 mm long, oblanceolate–spathulate, with blade glabrous or covered by scattered hyaline hairs, 6–30 × 4–15 mm and petiole 5–50 mm long; floral pedicels 2–12 cm, subequal to 3 times longer than leaves, with 1–2 bracteoles, 2–8 mm long, 0.2–0.6 mm wide, glabrous, with 1–2 stipulated glands at the margin per side; calyx 3–5 mm long, with lobes 1.5–3 mm long; corolla 10–12 mm long, with tube green-violet, 3–5 mm long, 1.1–1.3 mm in diameter; upper lip with lobes 1.5–1.7 mm wide, pale blue to pale–violet, without papillae; lower lip 5–5.5 mm long, lobes oblong, obtuse at the apex, 2.5–3.5 × 1.4–2.2 mm, covered by papillae 0.05–0.3 mm long; stamen filaments 3–5 mm long, anther connate into a tube 1–1.5 mm long; the two lower anthers are papillose at basis; the three upper anthers with scattered hairs in the upper part of the back; style 3.5–4 mm long; capsule 3–3.2 mm long; seeds broadly ellipsoid, 0.40–0.46 × 0.24–0.29 mm.</p></tp:treatment-sec><tp:treatment-sec sec-type="Iconography" id="SECID0EB2AG"><title>Iconography.</title><p><xref ref-type="bibr" rid="B40">Meikle (1985)</xref>, plate 65.</p></tp:treatment-sec><tp:treatment-sec sec-type="phenology" id="SECID0EL2AG"><title>Phenology.</title><p>Flowering March to October, fruiting April to October.</p></tp:treatment-sec><tp:treatment-sec sec-type="etymology" id="SECID0EQ2AG"><title>Etymology.</title><p>It is dedicated to Robert Desmond Meikle (1923–2021), author of the “Flora of Cyprus,” who dealt with the taxonomy of the genus <italic><tp:taxon-name><tp:taxon-name-part taxon-name-part-type="genus" reg="Solenopsis">Solenopsis</tp:taxon-name-part></tp:taxon-name></italic>.</p></tp:treatment-sec><tp:treatment-sec sec-type="distribution" id="SECID0E42AG"><title>Distribution and ecology.</title><p>This species occurs in western Cyprus, where it is localized in very moist environments such as river banks, springs, waterfalls, and dripping walls (Fig. <xref ref-type="fig" rid="F10">10</xref>). Usually, it grows from hills to mountain belts up to an elevation of 1600 m, on ophiolitic rocky outcrops covered by bryophyte carpets and ferns, particularly <italic>Adiantum capillus–veneris</italic>. This vegetation can be referred to the <italic>Adiantetea capilli–veneris</italic> class for its floristic and ecological peculiarity.</p></tp:treatment-sec><tp:treatment-sec sec-type="conservation status" id="SECID0EL3AG"><title>Conservation status.</title><p>This species, endemic to Cyprus, shows a scattered distribution in the western part of the island. It is a perennial hygrophyte, usually occurring in the wet rocky stands, which are always subject to dripping waters. Regarding conservation, the habitat characterized by this species is subject to synanthropic threats, represented mainly by the uptake of springs or the waters of streams, which allow its survival. The species shows an EOO of 1298 km<sup>2</sup> and an AOO of 288 Km<sup>2</sup>. Therefore, according to B criterion (<xref ref-type="bibr" rid="B32">IUCN 2022</xref>), we propose to consider this taxon as Endangered [EN – B1ab(iii)+2ab(iii)].</p></tp:treatment-sec><tp:treatment-sec sec-type="material" id="SECID0EZ3AG"><title>Additional specimens examined</title><p><bold>(paratypes). Cyprus</bold>. Iter Cyprium, Mont Troodos 5000–6400‘, 10 June 1912, <italic>M. Haradjian s.n.</italic> (L2993291); frequens ad fontes in pago Moni inter Larnaca et Limassol, 28 April 1862, <italic>T. Kotschy 576</italic> (L2993300, G-BOIS00781682); Troodos, valley Caledonian falls. On rocks next to the falls. <named-content xmlns:xlink="http://www.w3.org/1999/xlink" content-type="dwc:verbatimCoordinates" xlink:type="simple"><named-content content-type="geo-json" specific-use="{&#34;type&#34;:&#34;Point&#34;,&#34;coordinates&#34;:[32.866667,34.900000]}" id="NCID0EI4AG" xlink:type="simple">34°54'N, 32°52'E</named-content></named-content>, Alt. 1350, 22 July 1995, <italic>J.J. Wieringa 3330 and M.I.D. Janzen</italic> (WAG 1335512); Iter Cyprium, pr. Galata, 16 June 1880, <italic>Sintenis et Rigo 742</italic> (P00260376); Ganze voicin de la Gratiola et de la Bonnaga in insula Cypri in humidis maritimis, 1837, <italic>M. Aucher-Eloy s.n.</italic> (P00260370); in Cypro, s.d., <italic>M. Aucher-Eloy 3854</italic> (P00260371, G-BOIS00781706); In humidis in insulae Cypri, 1836, <italic>M. Aucher (Eloy) s.n.</italic> (G-DC00329488); Ins. Cypro, in valle fluminis prope Galata, 16 June 1880, <italic>Sintenis et Rigo 742</italic> (P00260379; FI); Cyprus, near Phini. On dripping tufa by roadside, 5 June 1962, <italic>R.D. Meikle 2874</italic> (P00242688); Zypern: Trooditissa Monastery, Division 2 (sensu <xref ref-type="bibr" rid="B39">Meikle 1979</xref>, <xref ref-type="bibr" rid="B40">1985</xref>), at the waterfall in hairpin bend E of Monastery, wet rocks, 1315 m (L: <named-content xmlns:xlink="http://www.w3.org/1999/xlink" content-type="dwc:verbatimCoordinates" xlink:type="simple"><named-content content-type="geo-json" specific-use="{&#34;type&#34;:&#34;Point&#34;,&#34;coordinates&#34;:[32.842500,34.912500]}" id="NCID0EG5AG" xlink:type="simple">32°50'33"E/ B: 34°54'45"N</named-content></named-content>), 24 Sep. 2010, <italic>Hand 5739</italic> (B100342825); Insule Cypri, Nikosia, pr. le gauche a Kordukkis, 28 March 1905, <italic>J. Holmboe 292</italic> (O-V2262581); Insulae Cypri, Troodos: Pasha Livadia, 12 July 1905, <italic>J. Holmboe 1075</italic> (O-V2262581); Cedar Valley, Cedar hiking path, <named-content xmlns:xlink="http://www.w3.org/1999/xlink" content-type="dwc:verbatimCoordinates" xlink:type="simple"><named-content content-type="geo-json" specific-use="{&#34;type&#34;:&#34;Point&#34;,&#34;coordinates&#34;:[32.688792,34.991272]}" id="NCID0EU5AG" xlink:type="simple">34°59'28.58"N, 32°41'19.65"E</named-content></named-content>, 1126 m, 7 June 2019, <italic>S. Cambria s.n.</italic> (<abbrev xmlns:xlink="http://www.w3.org/1999/xlink" content-type="institution" xlink:title="University of Catania" id="ABBRID0E25AG" xlink:type="simple">CAT</abbrev>).</p></tp:treatment-sec><tp:treatment-sec><!--Section generated to contain objects referenced in tp:taxon-treatment.--><fig id="F6" position="float" orientation="portrait"><object-id xmlns:xlink="http://www.w3.org/1999/xlink" content-type="doi" xlink:type="simple">10.3897/phytokeys.229.104324.figure6</object-id><object-id xmlns:xlink="http://www.w3.org/1999/xlink" content-type="arpha" xlink:type="simple">67D9EFE3-B32C-5642-870E-8C472B0E83BF</object-id><label>Figure 6.</label><caption><p>Open corolla (<bold>1</bold>) and detail of corolla papillae (<bold>2</bold>) of <tp:taxon-name><tp:taxon-name-part taxon-name-part-type="genus" reg="Solenopsis">Solenopsis</tp:taxon-name-part><tp:taxon-name-part taxon-name-part-type="species" reg="bivonae">bivonae</tp:taxon-name-part><tp:taxon-name-part taxon-name-part-type="infraspecific-rank">subsp.</tp:taxon-name-part><tp:taxon-name-part taxon-name-part-type="subspecies" reg="bivonae">bivonae</tp:taxon-name-part></tp:taxon-name> (<bold>A</bold>), <tp:taxon-name><tp:taxon-name-part taxon-name-part-type="genus" reg="Solenopsis">S.</tp:taxon-name-part><tp:taxon-name-part taxon-name-part-type="species" reg="bivonae">bivonae</tp:taxon-name-part><tp:taxon-name-part taxon-name-part-type="infraspecific-rank">subsp.</tp:taxon-name-part><tp:taxon-name-part taxon-name-part-type="subspecies" reg="peloritana">peloritana</tp:taxon-name-part></tp:taxon-name> (<bold>B</bold>), <tp:taxon-name><tp:taxon-name-part taxon-name-part-type="genus" reg="Solenopsis">S.</tp:taxon-name-part><tp:taxon-name-part taxon-name-part-type="species" reg="bivonae">bivonae</tp:taxon-name-part><tp:taxon-name-part taxon-name-part-type="infraspecific-rank">subsp.</tp:taxon-name-part><tp:taxon-name-part taxon-name-part-type="subspecies" reg="brutia">brutia</tp:taxon-name-part></tp:taxon-name> (<bold>C</bold>), <tp:taxon-name><tp:taxon-name-part taxon-name-part-type="genus" reg="Solenopsis">S.</tp:taxon-name-part><tp:taxon-name-part taxon-name-part-type="species" reg="bivonae">bivonae</tp:taxon-name-part><tp:taxon-name-part taxon-name-part-type="infraspecific-rank">subsp.</tp:taxon-name-part><tp:taxon-name-part taxon-name-part-type="subspecies" reg="madoniarum">madoniarum</tp:taxon-name-part></tp:taxon-name> (<bold>D</bold>), <italic><tp:taxon-name><tp:taxon-name-part taxon-name-part-type="genus" reg="Solenopsis">S.</tp:taxon-name-part><tp:taxon-name-part taxon-name-part-type="species" reg="meikleana">meikleana</tp:taxon-name-part></tp:taxon-name></italic> (<bold>E</bold>) and <italic><tp:taxon-name><tp:taxon-name-part taxon-name-part-type="genus" reg="Solenopsis">S.</tp:taxon-name-part><tp:taxon-name-part taxon-name-part-type="species" reg="bacchettae">bacchettae</tp:taxon-name-part></tp:taxon-name></italic> (<bold>F</bold>). Drawn by Salvatore Brullo.</p></caption><graphic xmlns:xlink="http://www.w3.org/1999/xlink" xlink:href="phytokeys-229-077_article-104324__-g006.jpg" position="float" orientation="portrait" xlink:type="simple" id="oo_877177.jpg"><uri content-type="original_file" xlink:type="simple">https://binary.pensoft.net/fig/877177</uri></graphic></fig><fig id="F7" position="float" orientation="portrait"><object-id xmlns:xlink="http://www.w3.org/1999/xlink" content-type="doi" xlink:type="simple">10.3897/phytokeys.229.104324.figure7</object-id><object-id xmlns:xlink="http://www.w3.org/1999/xlink" content-type="arpha" xlink:type="simple">FF851B6A-190E-56A2-ABAD-51F3AE308CF7</object-id><label>Figure 7.</label><caption><p>Flowers in frontal view in natural habitat of <tp:taxon-name><tp:taxon-name-part taxon-name-part-type="genus" reg="Solenopsis">Solenopsis</tp:taxon-name-part><tp:taxon-name-part taxon-name-part-type="species" reg="bivonae">bivonae</tp:taxon-name-part><tp:taxon-name-part taxon-name-part-type="infraspecific-rank">subsp.</tp:taxon-name-part><tp:taxon-name-part taxon-name-part-type="subspecies" reg="bivonae">bivonae</tp:taxon-name-part></tp:taxon-name> (<bold>A</bold>), <tp:taxon-name><tp:taxon-name-part taxon-name-part-type="genus" reg="Solenopsis">S.</tp:taxon-name-part><tp:taxon-name-part taxon-name-part-type="species" reg="bivonae">bivonae</tp:taxon-name-part><tp:taxon-name-part taxon-name-part-type="infraspecific-rank">subsp.</tp:taxon-name-part><tp:taxon-name-part taxon-name-part-type="subspecies" reg="madoniarum">madoniarum</tp:taxon-name-part></tp:taxon-name> (<bold>B</bold>), <tp:taxon-name><tp:taxon-name-part taxon-name-part-type="genus" reg="Solenopsis">S.</tp:taxon-name-part><tp:taxon-name-part taxon-name-part-type="species" reg="bivonae">bivonae</tp:taxon-name-part><tp:taxon-name-part taxon-name-part-type="infraspecific-rank">subsp.</tp:taxon-name-part><tp:taxon-name-part taxon-name-part-type="subspecies" reg="peloritana">peloritana</tp:taxon-name-part></tp:taxon-name> (<bold>C</bold>), <tp:taxon-name><tp:taxon-name-part taxon-name-part-type="genus" reg="Solenopsis">S.</tp:taxon-name-part><tp:taxon-name-part taxon-name-part-type="species" reg="bivonae">bivonae</tp:taxon-name-part><tp:taxon-name-part taxon-name-part-type="infraspecific-rank">subsp.</tp:taxon-name-part><tp:taxon-name-part taxon-name-part-type="subspecies" reg="brutia">brutia</tp:taxon-name-part></tp:taxon-name> (<bold>D</bold>), <italic><tp:taxon-name><tp:taxon-name-part taxon-name-part-type="genus" reg="Solenopsis">S.</tp:taxon-name-part><tp:taxon-name-part taxon-name-part-type="species" reg="bacchettae">bacchettae</tp:taxon-name-part></tp:taxon-name></italic> (<bold>E</bold>) and <italic><tp:taxon-name><tp:taxon-name-part taxon-name-part-type="genus" reg="Solenopsis">S.</tp:taxon-name-part><tp:taxon-name-part taxon-name-part-type="species" reg="meikleana">meikleana</tp:taxon-name-part></tp:taxon-name></italic> (<bold>F</bold>). Photographed by Salvatore Cambria (<bold>A–C, E, F</bold>) and Lorenzo Peruzzi (<bold>D</bold>).</p></caption><graphic xmlns:xlink="http://www.w3.org/1999/xlink" xlink:href="phytokeys-229-077_article-104324__-g007.jpg" position="float" orientation="portrait" xlink:type="simple" id="oo_877178.jpg"><uri content-type="original_file" xlink:type="simple">https://binary.pensoft.net/fig/877178</uri></graphic></fig><fig id="F8" position="float" orientation="portrait"><object-id xmlns:xlink="http://www.w3.org/1999/xlink" content-type="doi" xlink:type="simple">10.3897/phytokeys.229.104324.figure8</object-id><object-id xmlns:xlink="http://www.w3.org/1999/xlink" content-type="arpha" xlink:type="simple">4307C633-D498-5DFB-A408-2F9CF48A3C6F</object-id><label>Figure 8.</label><caption><p>Natural habitat along the Sosio river (Sicily) colonized by <tp:taxon-name><tp:taxon-name-part taxon-name-part-type="genus" reg="Solenopsis">Solenopsis</tp:taxon-name-part><tp:taxon-name-part taxon-name-part-type="species" reg="bivonae">bivonae</tp:taxon-name-part><tp:taxon-name-part taxon-name-part-type="infraspecific-rank">subsp.</tp:taxon-name-part><tp:taxon-name-part taxon-name-part-type="subspecies" reg="bivonae">bivonae</tp:taxon-name-part></tp:taxon-name> (<bold>A</bold>). Natural habitat in Madonie massif (Sicily) colonized by <tp:taxon-name><tp:taxon-name-part taxon-name-part-type="genus" reg="Solenopsis">S.</tp:taxon-name-part><tp:taxon-name-part taxon-name-part-type="species" reg="bivonae">bivonae</tp:taxon-name-part><tp:taxon-name-part taxon-name-part-type="infraspecific-rank">subsp.</tp:taxon-name-part><tp:taxon-name-part taxon-name-part-type="subspecies" reg="madoniarum">madoniarum</tp:taxon-name-part></tp:taxon-name> (<bold>B</bold>). Habit of <tp:taxon-name><tp:taxon-name-part taxon-name-part-type="genus" reg="Solenopsis">S.</tp:taxon-name-part><tp:taxon-name-part taxon-name-part-type="species" reg="bivonae">bivonae</tp:taxon-name-part><tp:taxon-name-part taxon-name-part-type="infraspecific-rank">subsp.</tp:taxon-name-part><tp:taxon-name-part taxon-name-part-type="subspecies" reg="bivonae">bivonae</tp:taxon-name-part></tp:taxon-name> from Sosio River (<bold>C</bold>). Habit of <tp:taxon-name><tp:taxon-name-part taxon-name-part-type="genus" reg="Solenopsis">S.</tp:taxon-name-part><tp:taxon-name-part taxon-name-part-type="species" reg="bivonae">bivonae</tp:taxon-name-part><tp:taxon-name-part taxon-name-part-type="infraspecific-rank">subsp.</tp:taxon-name-part><tp:taxon-name-part taxon-name-part-type="subspecies" reg="madoniarum">madoniarum</tp:taxon-name-part></tp:taxon-name> from Madonie massif (<bold>D</bold>). Habit of <tp:taxon-name><tp:taxon-name-part taxon-name-part-type="genus" reg="Solenopsis">S.</tp:taxon-name-part><tp:taxon-name-part taxon-name-part-type="species" reg="bivonae">bivonae</tp:taxon-name-part><tp:taxon-name-part taxon-name-part-type="infraspecific-rank">subsp.</tp:taxon-name-part><tp:taxon-name-part taxon-name-part-type="subspecies" reg="peloritana">peloritana</tp:taxon-name-part></tp:taxon-name> from Mela River, Sicily (<bold>E</bold>). Habit of <tp:taxon-name><tp:taxon-name-part taxon-name-part-type="genus" reg="Solenopsis">S.</tp:taxon-name-part><tp:taxon-name-part taxon-name-part-type="species" reg="bivonae">bivonae</tp:taxon-name-part><tp:taxon-name-part taxon-name-part-type="infraspecific-rank">subsp.</tp:taxon-name-part><tp:taxon-name-part taxon-name-part-type="subspecies" reg="brutia">brutia</tp:taxon-name-part></tp:taxon-name> from Lao River, Calabria (<bold>F</bold>). Habit of <italic><tp:taxon-name><tp:taxon-name-part taxon-name-part-type="genus" reg="Solenopsis">S.</tp:taxon-name-part><tp:taxon-name-part taxon-name-part-type="species" reg="meikleana">meikleana</tp:taxon-name-part></tp:taxon-name></italic> from Cedar Valley, Cyprus (<bold>G</bold>). Habit of <italic><tp:taxon-name><tp:taxon-name-part taxon-name-part-type="genus" reg="Solenopsis">S.</tp:taxon-name-part><tp:taxon-name-part taxon-name-part-type="species" reg="bacchettae">bacchettae</tp:taxon-name-part></tp:taxon-name></italic> from Seui, Sardinia (<bold>H</bold>). Photographed by Salvatore Cambria (<bold>A–E, G, H</bold>) and Lorenzo Peruzzi (<bold>F</bold>).</p></caption><graphic xmlns:xlink="http://www.w3.org/1999/xlink" xlink:href="phytokeys-229-077_article-104324__-g008.jpg" position="float" orientation="portrait" xlink:type="simple" id="oo_877179.jpg"><uri content-type="original_file" xlink:type="simple">https://binary.pensoft.net/fig/877179</uri></graphic></fig><fig id="F9" position="float" orientation="portrait"><object-id xmlns:xlink="http://www.w3.org/1999/xlink" content-type="doi" xlink:type="simple">10.3897/phytokeys.229.104324.figure9</object-id><object-id xmlns:xlink="http://www.w3.org/1999/xlink" content-type="arpha" xlink:type="simple">E05C600C-03ED-52A0-BE77-D0B2A2A38591</object-id><label>Figure 9.</label><caption><p>Habit of living plants of <tp:taxon-name><tp:taxon-name-part taxon-name-part-type="genus" reg="Solenopsis">Solenopsis</tp:taxon-name-part><tp:taxon-name-part taxon-name-part-type="species" reg="bivonae">bivonae</tp:taxon-name-part><tp:taxon-name-part taxon-name-part-type="infraspecific-rank">subsp.</tp:taxon-name-part><tp:taxon-name-part taxon-name-part-type="subspecies" reg="bivonae">bivonae</tp:taxon-name-part></tp:taxon-name> from Sosio river (<bold>A</bold>), <tp:taxon-name><tp:taxon-name-part taxon-name-part-type="genus" reg="Solenopsis">S.</tp:taxon-name-part><tp:taxon-name-part taxon-name-part-type="species" reg="bivonae">bivonae</tp:taxon-name-part><tp:taxon-name-part taxon-name-part-type="infraspecific-rank">subsp.</tp:taxon-name-part><tp:taxon-name-part taxon-name-part-type="subspecies" reg="madoniarum">madoniarum</tp:taxon-name-part></tp:taxon-name> from Madonie massif (<bold>B</bold>). <tp:taxon-name><tp:taxon-name-part taxon-name-part-type="genus" reg="Solenopsis">S.</tp:taxon-name-part><tp:taxon-name-part taxon-name-part-type="species" reg="bivonae">bivonae</tp:taxon-name-part><tp:taxon-name-part taxon-name-part-type="infraspecific-rank">subsp.</tp:taxon-name-part><tp:taxon-name-part taxon-name-part-type="subspecies" reg="peloritana">peloritana</tp:taxon-name-part></tp:taxon-name> from Mela River (<bold>C</bold>). Habit of <tp:taxon-name><tp:taxon-name-part taxon-name-part-type="genus" reg="Solenopsis">S.</tp:taxon-name-part><tp:taxon-name-part taxon-name-part-type="species" reg="bivonae">bivonae</tp:taxon-name-part><tp:taxon-name-part taxon-name-part-type="infraspecific-rank">subsp.</tp:taxon-name-part><tp:taxon-name-part taxon-name-part-type="subspecies" reg="brutia">brutia</tp:taxon-name-part></tp:taxon-name> from Lao River (<bold>D</bold>). <italic><tp:taxon-name><tp:taxon-name-part taxon-name-part-type="genus" reg="Solenopsis">S.</tp:taxon-name-part><tp:taxon-name-part taxon-name-part-type="species" reg="meikleana">meikleana</tp:taxon-name-part></tp:taxon-name></italic> from Cedar Valley, Cyprus (<bold>E</bold>). <italic><tp:taxon-name><tp:taxon-name-part taxon-name-part-type="genus" reg="Solenopsis">S.</tp:taxon-name-part><tp:taxon-name-part taxon-name-part-type="species" reg="bacchettae">bacchettae</tp:taxon-name-part></tp:taxon-name></italic> from Seui, Sardinia (<bold>F</bold>).</p></caption><graphic xmlns:xlink="http://www.w3.org/1999/xlink" xlink:href="phytokeys-229-077_article-104324__-g009.jpg" position="float" orientation="portrait" xlink:type="simple" id="oo_877180.jpg"><uri content-type="original_file" xlink:type="simple">https://binary.pensoft.net/fig/877180</uri></graphic></fig><fig id="F10" position="float" orientation="portrait"><object-id xmlns:xlink="http://www.w3.org/1999/xlink" content-type="doi" xlink:type="simple">10.3897/phytokeys.229.104324.figure10</object-id><object-id xmlns:xlink="http://www.w3.org/1999/xlink" content-type="arpha" xlink:type="simple">F40D92F5-ABC1-5CE5-B3A0-5AA3FFC02729</object-id><label>Figure 10.</label><caption><p>Geographical distribution of <tp:taxon-name><tp:taxon-name-part taxon-name-part-type="genus" reg="Solenopsis">Solenopsis</tp:taxon-name-part><tp:taxon-name-part taxon-name-part-type="species" reg="bivonae">bivonae</tp:taxon-name-part><tp:taxon-name-part taxon-name-part-type="infraspecific-rank">subsp.</tp:taxon-name-part><tp:taxon-name-part taxon-name-part-type="subspecies" reg="bivonae">bivonae</tp:taxon-name-part></tp:taxon-name> (black dots); <tp:taxon-name><tp:taxon-name-part taxon-name-part-type="genus" reg="Solenopsis">S.</tp:taxon-name-part><tp:taxon-name-part taxon-name-part-type="species" reg="bivonae">bivonae</tp:taxon-name-part><tp:taxon-name-part taxon-name-part-type="infraspecific-rank">subsp.</tp:taxon-name-part><tp:taxon-name-part taxon-name-part-type="subspecies" reg="madoniarum">madoniarum</tp:taxon-name-part></tp:taxon-name> (red dots); <tp:taxon-name><tp:taxon-name-part taxon-name-part-type="genus" reg="Solenopsis">S.</tp:taxon-name-part><tp:taxon-name-part taxon-name-part-type="species" reg="bivonae">bivonae</tp:taxon-name-part><tp:taxon-name-part taxon-name-part-type="infraspecific-rank">subsp.</tp:taxon-name-part><tp:taxon-name-part taxon-name-part-type="subspecies" reg="peloritana">peloritana</tp:taxon-name-part></tp:taxon-name> (pale blue dot); <tp:taxon-name><tp:taxon-name-part taxon-name-part-type="genus" reg="Solenopsis">S.</tp:taxon-name-part><tp:taxon-name-part taxon-name-part-type="species" reg="bivonae">bivonae</tp:taxon-name-part><tp:taxon-name-part taxon-name-part-type="infraspecific-rank">subsp.</tp:taxon-name-part><tp:taxon-name-part taxon-name-part-type="subspecies" reg="brutia">brutia</tp:taxon-name-part></tp:taxon-name> (dark blue dot); <italic><tp:taxon-name><tp:taxon-name-part taxon-name-part-type="genus" reg="Solenopsis">S.</tp:taxon-name-part><tp:taxon-name-part taxon-name-part-type="species" reg="meikleana">meikleana</tp:taxon-name-part></tp:taxon-name></italic> (purple dots); <italic><tp:taxon-name><tp:taxon-name-part taxon-name-part-type="genus" reg="Solenopsis">S.</tp:taxon-name-part><tp:taxon-name-part taxon-name-part-type="species" reg="bacchettae">bacchettae</tp:taxon-name-part></tp:taxon-name></italic> (green dots).</p></caption><graphic xmlns:xlink="http://www.w3.org/1999/xlink" xlink:href="phytokeys-229-077_article-104324__-g010.jpg" position="float" orientation="portrait" xlink:type="simple" id="oo_877181.jpg"><uri content-type="original_file" xlink:type="simple">https://binary.pensoft.net/fig/877181</uri></graphic></fig></tp:treatment-sec><ref-list><ref id="B40"><mixed-citation xmlns:xlink="http://www.w3.org/1999/xlink" xlink:type="simple"><person-group><name name-style="western"><surname>Meikle</surname><given-names>RD</given-names></name></person-group> (<year>1985</year>) Flora of Cyprus 2. Richmond: Royäl Botanic Gardens, Kew.</mixed-citation></ref><ref id="B32"><mixed-citation xmlns:xlink="http://www.w3.org/1999/xlink" xlink:type="simple">IUCN (<year>2022</year>) IUCN Standards and Petitions Committee. 2022. Guidelines for Using the IUCN Red List Categories and Criteria. Version 15.1. Prepared by the Standards and Petitions Committee. <ext-link xlink:href="https://www.iucnredlist.org/documents/RedListGuidelines.pdf" ext-link-type="uri" xlink:type="simple">https://www.iucnredlist.org/documents/RedListGuidelines.pdf</ext-link></mixed-citation></ref><ref id="B39"><mixed-citation xmlns:xlink="http://www.w3.org/1999/xlink" xlink:type="simple"><person-group><name name-style="western"><surname>Meikle</surname><given-names>RD</given-names></name></person-group> (<year>1979</year>) <article-title>Some notes on <italic><tp:taxon-name><tp:taxon-name-part taxon-name-part-type="genus">Laurentia</tp:taxon-name-part></tp:taxon-name></italic> Adanson (<tp:taxon-name><tp:taxon-name-part taxon-name-part-type="family">Campanulaceae</tp:taxon-name-part></tp:taxon-name>).</article-title><source>Kew Bulletin</source><volume>34</volume>(<issue>2</issue>): <fpage>373</fpage>–<lpage>375</lpage>. <ext-link xlink:href="10.2307/4110000" ext-link-type="doi" xlink:type="simple">https://doi.org/10.2307/4110000</ext-link></mixed-citation></ref></ref-list></tp:taxon-treatment>
