# Supplementary material for: ﻿Taxonomic and ecological remarks on Solenopsisbivonae species complex (Campanulaceae)
Source: PhytoKeys. 2023 Jul 13;229:77–111. doi: 10.3897/phytokeys.229.104324 (PMC10359918; doi:10.3897/phytokeys.229.104324)
Supplement: XML Treatment for Solenopsis bacchettae [file phytokeys.229.104324-treatment7.xml]

<!DOCTYPE tp:taxon-treatment
  PUBLIC "-//TaxonX//DTD Taxonomic Treatment Publishing DTD v0 20100105//EN" "tax-treatment-NSO.dtd">
<tp:taxon-treatment xmlns:tp="http://www.plazi.org/taxpub"><tp:treatment-meta><kwd-group><label>Taxon classification</label><kwd>
              <named-content content-type="kingdom">Plantae</named-content>
            </kwd><kwd>
              <named-content content-type="order">Asterales</named-content>
            </kwd><kwd>
              <named-content content-type="family">Campanulaceae</named-content>
            </kwd></kwd-group><mixed-citation publication-type="journal"><person-group><name><surname>Brullo</surname><given-names>Salvatore</given-names></name><name><surname>Brullo</surname><given-names>Cristian</given-names></name><name><surname>Cambria</surname><given-names>Salvatore</given-names></name><name><surname>Tomaselli</surname><given-names>Valeria</given-names></name><name><surname>Crisafulli</surname><given-names>Alessandro</given-names></name><name><surname>Siracusa</surname><given-names>Giuseppe</given-names></name><name><surname>Minissale</surname><given-names>Pietro</given-names></name><name><surname>del Galdo</surname><given-names>Gianpietro Giusso</given-names></name></person-group><article-title>﻿Taxonomic and ecological remarks on <italic><tp:taxon-name><tp:taxon-name-part taxon-name-part-type="genus" reg="Solenopsis">Solenopsis</tp:taxon-name-part><tp:taxon-name-part taxon-name-part-type="species" reg="bivonae">bivonae</tp:taxon-name-part></tp:taxon-name></italic> species complex (<tp:taxon-name><tp:taxon-name-part taxon-name-part-type="family">Campanulaceae</tp:taxon-name-part></tp:taxon-name>)</article-title><source>PhytoKeys</source><day>13</day><month>07</month><year>2023</year><volume>229</volume><fpage>77</fpage><lpage>111</lpage><pub-id pub-id-type="doi">10.3897/phytokeys.229.104324</pub-id></mixed-citation></tp:treatment-meta><tp:nomenclature><label>﻿3.</label><tp:taxon-name>
            <object-id xmlns:xlink="http://www.w3.org/1999/xlink" content-type="arpha" xlink:type="simple">454E5C6D-4813-57D4-B979-AFE08841B596</object-id>
            <tp:taxon-name-part taxon-name-part-type="genus" reg="Solenopsis">Solenopsis</tp:taxon-name-part>
            <tp:taxon-name-part taxon-name-part-type="species" reg="bacchettae">bacchettae</tp:taxon-name-part>
          </tp:taxon-name><tp:taxon-authority>Brullo, C.Brullo, Tavilla, Siracusa &amp; Cambria, Nord. J. Bot. 40 (12): 2, e03773.</tp:taxon-authority><xref ref-type="fig" rid="F6">Figs 6F</xref><xref ref-type="fig" rid="F7">, 7E</xref><xref ref-type="fig" rid="F8">, 8H</xref><xref ref-type="fig" rid="F9">, 9F</xref><tp:nomenclature-citation-list><tp:nomenclature-citation><tp:taxon-name>
                <tp:taxon-name-part taxon-name-part-type="genus" reg="Laurentia">Laurentia</tp:taxon-name-part>
                <tp:taxon-name-part taxon-name-part-type="species" reg="tenella">tenella</tp:taxon-name-part>
              </tp:taxon-name><comment>Moris, Fl. Sardoa: 542, 1840–1843, non A. DC. Prodr. 7(2): 410, 1839.</comment></tp:nomenclature-citation><tp:nomenclature-citation><tp:taxon-name>
                <tp:taxon-name-part taxon-name-part-type="genus" reg="Solenopsis">Solenopsis</tp:taxon-name-part>
                <tp:taxon-name-part taxon-name-part-type="species" reg="bivonae">bivonae</tp:taxon-name-part>
              </tp:taxon-name><comment>auct. Flora Sarda, non M. B. Crespo, Serra &amp; A. Juan, Pl. Syst. Evol. 210: 219, 1998.</comment></tp:nomenclature-citation><tp:nomenclature-citation><tp:taxon-name>
                <tp:taxon-name-part taxon-name-part-type="genus" reg="Solenopsis">Solenopsis</tp:taxon-name-part>
                <tp:taxon-name-part taxon-name-part-type="species" reg="minuta">minuta</tp:taxon-name-part>
                <tp:taxon-name-part taxon-name-part-type="basionym-authority">(L.)</tp:taxon-name-part>
                <tp:taxon-name-part taxon-name-part-type="authority">C. Presl</tp:taxon-name-part>
                <tp:taxon-name-part taxon-name-part-type="infraspecific-rank">subsp.</tp:taxon-name-part>
                <tp:taxon-name-part taxon-name-part-type="subspecies" reg="minuta">minuta</tp:taxon-name-part>
              </tp:taxon-name><comment>sensu Arrigoni, Fl. Is. Sard. 4: 532, 2013, non C. Presl (C. <xref ref-type="bibr" rid="B49">Presl 1836</xref>, p. 32).</comment></tp:nomenclature-citation></tp:nomenclature-citation-list></tp:nomenclature><tp:treatment-sec sec-type="material" id="SECID0EMCBG"><title>Type.</title><p>Italy. Sardinia. Montarbu di Seui, lungo la strada sterrata ad est di Bruncu Arrascialei, su pareti umide, 986 m, <named-content xmlns:xlink="http://www.w3.org/1999/xlink" content-type="dwc:verbatimCoordinates" xlink:type="simple"><named-content content-type="geo-json" specific-use="{&#34;type&#34;:&#34;Point&#34;,&#34;coordinates&#34;:[9.892222,39.402500]}" id="NCID0EVCBG" xlink:type="simple">39°24'09"N, 9°53'32"E</named-content></named-content>, 23 July 2018, <italic>S. Cambria s.n.</italic> (holotype: <abbrev xmlns:xlink="http://www.w3.org/1999/xlink" content-type="institution" xlink:title="University of Catania" id="ABBRID0E2CBG" xlink:type="simple">CAT</abbrev>, isotypes: <abbrev xmlns:xlink="http://www.w3.org/1999/xlink" content-type="institution" xlink:title="University of Catania" id="ABBRID0EADBG" xlink:type="simple">CAT</abbrev>, CAG).</p></tp:treatment-sec><tp:treatment-sec sec-type="description" id="SECID0EFDBG"><title>Description.</title><p>It differs from <italic><tp:taxon-name><tp:taxon-name-part taxon-name-part-type="genus" reg="Solenopsis">S.</tp:taxon-name-part><tp:taxon-name-part taxon-name-part-type="species" reg="bivonae">bivonae</tp:taxon-name-part></tp:taxon-name></italic> in having a basal rosette 3–10 cm in diameter, with leaves 12–60 mm long, hairy mainly on the blade, which is 5–25 × 2–12 mm and petiole 7–35 mm long; floral pedicels 2.5–7.5 cm, with bracteoles, in the lower half, 3–5.5 mm long, 0.4–0.5 mm wide, with 1–4 sessile glands at the margin per side; calyx (3.5)4–6.5 mm long, with lobes 2–3.5 mm long;c; corolla 13–16 mm long, uniformly dark blue–lilac, with tube blue-lilac, 5–6 mm long, 1–1.5 mm in diameter; upper lip with ovate-lanceolate lobes 5–7 mm long, 2.4–4 mm wide, obtuse and mucronate at apex, without papillae; lower lip 7–10 mm long, with a large yellowish 5–lobed macula at the base, bordered in the lobes by a triangular brown macula, with two thin white strips in the central part of the throat, rarely replaced by a white halo, lobes 5–8 × 3–5 mm, only at throat covered by dense papillae 0.1–0.2 mm long; stamen filaments 5–7 mm long, anther connate into a tube 1.4–1.7 mm long; style 6–8 mm long; capsule tuberculate, 3–4 mm long; seeds pale brown, 0.50–0.52 × 0.3–0.32 mm.</p><fig id="F6" position="float" orientation="portrait"><object-id xmlns:xlink="http://www.w3.org/1999/xlink" content-type="doi" xlink:type="simple">10.3897/phytokeys.229.104324.figure6</object-id><object-id xmlns:xlink="http://www.w3.org/1999/xlink" content-type="arpha" xlink:type="simple">67D9EFE3-B32C-5642-870E-8C472B0E83BF</object-id><label>Figure 6.</label><caption><p>Open corolla (<bold>1</bold>) and detail of corolla papillae (<bold>2</bold>) of <tp:taxon-name><tp:taxon-name-part taxon-name-part-type="genus" reg="Solenopsis">Solenopsis</tp:taxon-name-part><tp:taxon-name-part taxon-name-part-type="species" reg="bivonae">bivonae</tp:taxon-name-part><tp:taxon-name-part taxon-name-part-type="infraspecific-rank">subsp.</tp:taxon-name-part><tp:taxon-name-part taxon-name-part-type="subspecies" reg="bivonae">bivonae</tp:taxon-name-part></tp:taxon-name> (<bold>A</bold>), <tp:taxon-name><tp:taxon-name-part taxon-name-part-type="genus" reg="Solenopsis">S.</tp:taxon-name-part><tp:taxon-name-part taxon-name-part-type="species" reg="bivonae">bivonae</tp:taxon-name-part><tp:taxon-name-part taxon-name-part-type="infraspecific-rank">subsp.</tp:taxon-name-part><tp:taxon-name-part taxon-name-part-type="subspecies" reg="peloritana">peloritana</tp:taxon-name-part></tp:taxon-name> (<bold>B</bold>), <tp:taxon-name><tp:taxon-name-part taxon-name-part-type="genus" reg="Solenopsis">S.</tp:taxon-name-part><tp:taxon-name-part taxon-name-part-type="species" reg="bivonae">bivonae</tp:taxon-name-part><tp:taxon-name-part taxon-name-part-type="infraspecific-rank">subsp.</tp:taxon-name-part><tp:taxon-name-part taxon-name-part-type="subspecies" reg="brutia">brutia</tp:taxon-name-part></tp:taxon-name> (<bold>C</bold>), <tp:taxon-name><tp:taxon-name-part taxon-name-part-type="genus" reg="Solenopsis">S.</tp:taxon-name-part><tp:taxon-name-part taxon-name-part-type="species" reg="bivonae">bivonae</tp:taxon-name-part><tp:taxon-name-part taxon-name-part-type="infraspecific-rank">subsp.</tp:taxon-name-part><tp:taxon-name-part taxon-name-part-type="subspecies" reg="madoniarum">madoniarum</tp:taxon-name-part></tp:taxon-name> (<bold>D</bold>), <italic><tp:taxon-name><tp:taxon-name-part taxon-name-part-type="genus" reg="Solenopsis">S.</tp:taxon-name-part><tp:taxon-name-part taxon-name-part-type="species" reg="meikleana">meikleana</tp:taxon-name-part></tp:taxon-name></italic> (<bold>E</bold>) and <italic><tp:taxon-name><tp:taxon-name-part taxon-name-part-type="genus" reg="Solenopsis">S.</tp:taxon-name-part><tp:taxon-name-part taxon-name-part-type="species" reg="bacchettae">bacchettae</tp:taxon-name-part></tp:taxon-name></italic> (<bold>F</bold>). Drawn by Salvatore Brullo.</p></caption><graphic xmlns:xlink="http://www.w3.org/1999/xlink" xlink:href="phytokeys-229-077_article-104324__-g006.jpg" position="float" orientation="portrait" xlink:type="simple" id="oo_877177.jpg"><uri content-type="original_file" xlink:type="simple">https://binary.pensoft.net/fig/877177</uri></graphic></fig><fig id="F7" position="float" orientation="portrait"><object-id xmlns:xlink="http://www.w3.org/1999/xlink" content-type="doi" xlink:type="simple">10.3897/phytokeys.229.104324.figure7</object-id><object-id xmlns:xlink="http://www.w3.org/1999/xlink" content-type="arpha" xlink:type="simple">FF851B6A-190E-56A2-ABAD-51F3AE308CF7</object-id><label>Figure 7.</label><caption><p>Flowers in frontal view in natural habitat of <tp:taxon-name><tp:taxon-name-part taxon-name-part-type="genus" reg="Solenopsis">Solenopsis</tp:taxon-name-part><tp:taxon-name-part taxon-name-part-type="species" reg="bivonae">bivonae</tp:taxon-name-part><tp:taxon-name-part taxon-name-part-type="infraspecific-rank">subsp.</tp:taxon-name-part><tp:taxon-name-part taxon-name-part-type="subspecies" reg="bivonae">bivonae</tp:taxon-name-part></tp:taxon-name> (<bold>A</bold>), <tp:taxon-name><tp:taxon-name-part taxon-name-part-type="genus" reg="Solenopsis">S.</tp:taxon-name-part><tp:taxon-name-part taxon-name-part-type="species" reg="bivonae">bivonae</tp:taxon-name-part><tp:taxon-name-part taxon-name-part-type="infraspecific-rank">subsp.</tp:taxon-name-part><tp:taxon-name-part taxon-name-part-type="subspecies" reg="madoniarum">madoniarum</tp:taxon-name-part></tp:taxon-name> (<bold>B</bold>), <tp:taxon-name><tp:taxon-name-part taxon-name-part-type="genus" reg="Solenopsis">S.</tp:taxon-name-part><tp:taxon-name-part taxon-name-part-type="species" reg="bivonae">bivonae</tp:taxon-name-part><tp:taxon-name-part taxon-name-part-type="infraspecific-rank">subsp.</tp:taxon-name-part><tp:taxon-name-part taxon-name-part-type="subspecies" reg="peloritana">peloritana</tp:taxon-name-part></tp:taxon-name> (<bold>C</bold>), <tp:taxon-name><tp:taxon-name-part taxon-name-part-type="genus" reg="Solenopsis">S.</tp:taxon-name-part><tp:taxon-name-part taxon-name-part-type="species" reg="bivonae">bivonae</tp:taxon-name-part><tp:taxon-name-part taxon-name-part-type="infraspecific-rank">subsp.</tp:taxon-name-part><tp:taxon-name-part taxon-name-part-type="subspecies" reg="brutia">brutia</tp:taxon-name-part></tp:taxon-name> (<bold>D</bold>), <italic><tp:taxon-name><tp:taxon-name-part taxon-name-part-type="genus" reg="Solenopsis">S.</tp:taxon-name-part><tp:taxon-name-part taxon-name-part-type="species" reg="bacchettae">bacchettae</tp:taxon-name-part></tp:taxon-name></italic> (<bold>E</bold>) and <italic><tp:taxon-name><tp:taxon-name-part taxon-name-part-type="genus" reg="Solenopsis">S.</tp:taxon-name-part><tp:taxon-name-part taxon-name-part-type="species" reg="meikleana">meikleana</tp:taxon-name-part></tp:taxon-name></italic> (<bold>F</bold>). Photographed by Salvatore Cambria (<bold>A–C, E, F</bold>) and Lorenzo Peruzzi (<bold>D</bold>).</p></caption><graphic xmlns:xlink="http://www.w3.org/1999/xlink" xlink:href="phytokeys-229-077_article-104324__-g007.jpg" position="float" orientation="portrait" xlink:type="simple" id="oo_877178.jpg"><uri content-type="original_file" xlink:type="simple">https://binary.pensoft.net/fig/877178</uri></graphic></fig><fig id="F8" position="float" orientation="portrait"><object-id xmlns:xlink="http://www.w3.org/1999/xlink" content-type="doi" xlink:type="simple">10.3897/phytokeys.229.104324.figure8</object-id><object-id xmlns:xlink="http://www.w3.org/1999/xlink" content-type="arpha" xlink:type="simple">4307C633-D498-5DFB-A408-2F9CF48A3C6F</object-id><label>Figure 8.</label><caption><p>Natural habitat along the Sosio river (Sicily) colonized by <tp:taxon-name><tp:taxon-name-part taxon-name-part-type="genus" reg="Solenopsis">Solenopsis</tp:taxon-name-part><tp:taxon-name-part taxon-name-part-type="species" reg="bivonae">bivonae</tp:taxon-name-part><tp:taxon-name-part taxon-name-part-type="infraspecific-rank">subsp.</tp:taxon-name-part><tp:taxon-name-part taxon-name-part-type="subspecies" reg="bivonae">bivonae</tp:taxon-name-part></tp:taxon-name> (<bold>A</bold>). Natural habitat in Madonie massif (Sicily) colonized by <tp:taxon-name><tp:taxon-name-part taxon-name-part-type="genus" reg="Solenopsis">S.</tp:taxon-name-part><tp:taxon-name-part taxon-name-part-type="species" reg="bivonae">bivonae</tp:taxon-name-part><tp:taxon-name-part taxon-name-part-type="infraspecific-rank">subsp.</tp:taxon-name-part><tp:taxon-name-part taxon-name-part-type="subspecies" reg="madoniarum">madoniarum</tp:taxon-name-part></tp:taxon-name> (<bold>B</bold>). Habit of <tp:taxon-name><tp:taxon-name-part taxon-name-part-type="genus" reg="Solenopsis">S.</tp:taxon-name-part><tp:taxon-name-part taxon-name-part-type="species" reg="bivonae">bivonae</tp:taxon-name-part><tp:taxon-name-part taxon-name-part-type="infraspecific-rank">subsp.</tp:taxon-name-part><tp:taxon-name-part taxon-name-part-type="subspecies" reg="bivonae">bivonae</tp:taxon-name-part></tp:taxon-name> from Sosio River (<bold>C</bold>). Habit of <tp:taxon-name><tp:taxon-name-part taxon-name-part-type="genus" reg="Solenopsis">S.</tp:taxon-name-part><tp:taxon-name-part taxon-name-part-type="species" reg="bivonae">bivonae</tp:taxon-name-part><tp:taxon-name-part taxon-name-part-type="infraspecific-rank">subsp.</tp:taxon-name-part><tp:taxon-name-part taxon-name-part-type="subspecies" reg="madoniarum">madoniarum</tp:taxon-name-part></tp:taxon-name> from Madonie massif (<bold>D</bold>). Habit of <tp:taxon-name><tp:taxon-name-part taxon-name-part-type="genus" reg="Solenopsis">S.</tp:taxon-name-part><tp:taxon-name-part taxon-name-part-type="species" reg="bivonae">bivonae</tp:taxon-name-part><tp:taxon-name-part taxon-name-part-type="infraspecific-rank">subsp.</tp:taxon-name-part><tp:taxon-name-part taxon-name-part-type="subspecies" reg="peloritana">peloritana</tp:taxon-name-part></tp:taxon-name> from Mela River, Sicily (<bold>E</bold>). Habit of <tp:taxon-name><tp:taxon-name-part taxon-name-part-type="genus" reg="Solenopsis">S.</tp:taxon-name-part><tp:taxon-name-part taxon-name-part-type="species" reg="bivonae">bivonae</tp:taxon-name-part><tp:taxon-name-part taxon-name-part-type="infraspecific-rank">subsp.</tp:taxon-name-part><tp:taxon-name-part taxon-name-part-type="subspecies" reg="brutia">brutia</tp:taxon-name-part></tp:taxon-name> from Lao River, Calabria (<bold>F</bold>). Habit of <italic><tp:taxon-name><tp:taxon-name-part taxon-name-part-type="genus" reg="Solenopsis">S.</tp:taxon-name-part><tp:taxon-name-part taxon-name-part-type="species" reg="meikleana">meikleana</tp:taxon-name-part></tp:taxon-name></italic> from Cedar Valley, Cyprus (<bold>G</bold>). Habit of <italic><tp:taxon-name><tp:taxon-name-part taxon-name-part-type="genus" reg="Solenopsis">S.</tp:taxon-name-part><tp:taxon-name-part taxon-name-part-type="species" reg="bacchettae">bacchettae</tp:taxon-name-part></tp:taxon-name></italic> from Seui, Sardinia (<bold>H</bold>). Photographed by Salvatore Cambria (<bold>A–E, G, H</bold>) and Lorenzo Peruzzi (<bold>F</bold>).</p></caption><graphic xmlns:xlink="http://www.w3.org/1999/xlink" xlink:href="phytokeys-229-077_article-104324__-g008.jpg" position="float" orientation="portrait" xlink:type="simple" id="oo_877179.jpg"><uri content-type="original_file" xlink:type="simple">https://binary.pensoft.net/fig/877179</uri></graphic></fig><fig id="F9" position="float" orientation="portrait"><object-id xmlns:xlink="http://www.w3.org/1999/xlink" content-type="doi" xlink:type="simple">10.3897/phytokeys.229.104324.figure9</object-id><object-id xmlns:xlink="http://www.w3.org/1999/xlink" content-type="arpha" xlink:type="simple">E05C600C-03ED-52A0-BE77-D0B2A2A38591</object-id><label>Figure 9.</label><caption><p>Habit of living plants of <tp:taxon-name><tp:taxon-name-part taxon-name-part-type="genus" reg="Solenopsis">Solenopsis</tp:taxon-name-part><tp:taxon-name-part taxon-name-part-type="species" reg="bivonae">bivonae</tp:taxon-name-part><tp:taxon-name-part taxon-name-part-type="infraspecific-rank">subsp.</tp:taxon-name-part><tp:taxon-name-part taxon-name-part-type="subspecies" reg="bivonae">bivonae</tp:taxon-name-part></tp:taxon-name> from Sosio river (<bold>A</bold>), <tp:taxon-name><tp:taxon-name-part taxon-name-part-type="genus" reg="Solenopsis">S.</tp:taxon-name-part><tp:taxon-name-part taxon-name-part-type="species" reg="bivonae">bivonae</tp:taxon-name-part><tp:taxon-name-part taxon-name-part-type="infraspecific-rank">subsp.</tp:taxon-name-part><tp:taxon-name-part taxon-name-part-type="subspecies" reg="madoniarum">madoniarum</tp:taxon-name-part></tp:taxon-name> from Madonie massif (<bold>B</bold>). <tp:taxon-name><tp:taxon-name-part taxon-name-part-type="genus" reg="Solenopsis">S.</tp:taxon-name-part><tp:taxon-name-part taxon-name-part-type="species" reg="bivonae">bivonae</tp:taxon-name-part><tp:taxon-name-part taxon-name-part-type="infraspecific-rank">subsp.</tp:taxon-name-part><tp:taxon-name-part taxon-name-part-type="subspecies" reg="peloritana">peloritana</tp:taxon-name-part></tp:taxon-name> from Mela River (<bold>C</bold>). Habit of <tp:taxon-name><tp:taxon-name-part taxon-name-part-type="genus" reg="Solenopsis">S.</tp:taxon-name-part><tp:taxon-name-part taxon-name-part-type="species" reg="bivonae">bivonae</tp:taxon-name-part><tp:taxon-name-part taxon-name-part-type="infraspecific-rank">subsp.</tp:taxon-name-part><tp:taxon-name-part taxon-name-part-type="subspecies" reg="brutia">brutia</tp:taxon-name-part></tp:taxon-name> from Lao River (<bold>D</bold>). <italic><tp:taxon-name><tp:taxon-name-part taxon-name-part-type="genus" reg="Solenopsis">S.</tp:taxon-name-part><tp:taxon-name-part taxon-name-part-type="species" reg="meikleana">meikleana</tp:taxon-name-part></tp:taxon-name></italic> from Cedar Valley, Cyprus (<bold>E</bold>). <italic><tp:taxon-name><tp:taxon-name-part taxon-name-part-type="genus" reg="Solenopsis">S.</tp:taxon-name-part><tp:taxon-name-part taxon-name-part-type="species" reg="bacchettae">bacchettae</tp:taxon-name-part></tp:taxon-name></italic> from Seui, Sardinia (<bold>F</bold>).</p></caption><graphic xmlns:xlink="http://www.w3.org/1999/xlink" xlink:href="phytokeys-229-077_article-104324__-g009.jpg" position="float" orientation="portrait" xlink:type="simple" id="oo_877180.jpg"><uri content-type="original_file" xlink:type="simple">https://binary.pensoft.net/fig/877180</uri></graphic></fig></tp:treatment-sec><tp:treatment-sec sec-type="Iconography" id="SECID0EUTBG"><title>Iconography.</title><p><xref ref-type="bibr" rid="B14">Brullo et al. (2023b)</xref>, Fig. <xref ref-type="fig" rid="F1">1</xref>.</p></tp:treatment-sec><tp:treatment-sec sec-type="phenology" id="SECID0ECUBG"><title>Phenology.</title><p>Flowering May to August, fruiting June to September.</p></tp:treatment-sec><tp:treatment-sec sec-type="etymology" id="SECID0EHUBG"><title>Etymology.</title><p>This species is dedicated to Gianluigi Bacchetta, an active botanist from Cagliari University and an expert on the Sardinian flora.</p></tp:treatment-sec><tp:treatment-sec sec-type="distribution" id="SECID0EMUBG"><title>Distribution and ecology.</title><p>According to <xref ref-type="bibr" rid="B14">Brullo et al. (2023b)</xref>, <italic><tp:taxon-name><tp:taxon-name-part taxon-name-part-type="genus" reg="Solenopsis">Solenopsis</tp:taxon-name-part><tp:taxon-name-part taxon-name-part-type="species" reg="bacchettae">bacchettae</tp:taxon-name-part></tp:taxon-name></italic> is distributed in central–east Sardinia, where it is localized on carbonatic substrates (Fig. <xref ref-type="fig" rid="F10">10</xref>). It grows exclusively on damp soils along or near small streams with fresh water at 700–1000 m a.s.l., where it is a member of a plant community rich in endemic hygrophilous species.</p><fig id="F10" position="float" orientation="portrait"><object-id xmlns:xlink="http://www.w3.org/1999/xlink" content-type="doi" xlink:type="simple">10.3897/phytokeys.229.104324.figure10</object-id><object-id xmlns:xlink="http://www.w3.org/1999/xlink" content-type="arpha" xlink:type="simple">F40D92F5-ABC1-5CE5-B3A0-5AA3FFC02729</object-id><label>Figure 10.</label><caption><p>Geographical distribution of <tp:taxon-name><tp:taxon-name-part taxon-name-part-type="genus" reg="Solenopsis">Solenopsis</tp:taxon-name-part><tp:taxon-name-part taxon-name-part-type="species" reg="bivonae">bivonae</tp:taxon-name-part><tp:taxon-name-part taxon-name-part-type="infraspecific-rank">subsp.</tp:taxon-name-part><tp:taxon-name-part taxon-name-part-type="subspecies" reg="bivonae">bivonae</tp:taxon-name-part></tp:taxon-name> (black dots); <tp:taxon-name><tp:taxon-name-part taxon-name-part-type="genus" reg="Solenopsis">S.</tp:taxon-name-part><tp:taxon-name-part taxon-name-part-type="species" reg="bivonae">bivonae</tp:taxon-name-part><tp:taxon-name-part taxon-name-part-type="infraspecific-rank">subsp.</tp:taxon-name-part><tp:taxon-name-part taxon-name-part-type="subspecies" reg="madoniarum">madoniarum</tp:taxon-name-part></tp:taxon-name> (red dots); <tp:taxon-name><tp:taxon-name-part taxon-name-part-type="genus" reg="Solenopsis">S.</tp:taxon-name-part><tp:taxon-name-part taxon-name-part-type="species" reg="bivonae">bivonae</tp:taxon-name-part><tp:taxon-name-part taxon-name-part-type="infraspecific-rank">subsp.</tp:taxon-name-part><tp:taxon-name-part taxon-name-part-type="subspecies" reg="peloritana">peloritana</tp:taxon-name-part></tp:taxon-name> (pale blue dot); <tp:taxon-name><tp:taxon-name-part taxon-name-part-type="genus" reg="Solenopsis">S.</tp:taxon-name-part><tp:taxon-name-part taxon-name-part-type="species" reg="bivonae">bivonae</tp:taxon-name-part><tp:taxon-name-part taxon-name-part-type="infraspecific-rank">subsp.</tp:taxon-name-part><tp:taxon-name-part taxon-name-part-type="subspecies" reg="brutia">brutia</tp:taxon-name-part></tp:taxon-name> (dark blue dot); <italic><tp:taxon-name><tp:taxon-name-part taxon-name-part-type="genus" reg="Solenopsis">S.</tp:taxon-name-part><tp:taxon-name-part taxon-name-part-type="species" reg="meikleana">meikleana</tp:taxon-name-part></tp:taxon-name></italic> (purple dots); <italic><tp:taxon-name><tp:taxon-name-part taxon-name-part-type="genus" reg="Solenopsis">S.</tp:taxon-name-part><tp:taxon-name-part taxon-name-part-type="species" reg="bacchettae">bacchettae</tp:taxon-name-part></tp:taxon-name></italic> (green dots).</p></caption><graphic xmlns:xlink="http://www.w3.org/1999/xlink" xlink:href="phytokeys-229-077_article-104324__-g010.jpg" position="float" orientation="portrait" xlink:type="simple" id="oo_877181.jpg"><uri content-type="original_file" xlink:type="simple">https://binary.pensoft.net/fig/877181</uri></graphic></fig></tp:treatment-sec><tp:treatment-sec sec-type="conservation status" id="SECID0EMYBG"><title>Conservation status.</title><p>This species shows a scattered distribution, currently represented by few locations, where an estimated population of around 1000 individuals occurs. Based on <xref ref-type="bibr" rid="B32">IUCN (2022)</xref> criteria, <xref ref-type="bibr" rid="B14">Brullo et al. (2023b)</xref> proposed to treat it as an endangered species (EN).</p></tp:treatment-sec><tp:treatment-sec sec-type="material" id="SECID0E1YBG"><title>Additional specimens examined.</title><p>See <xref ref-type="bibr" rid="B14">Brullo et al. (2023b)</xref>.</p><sec sec-type="﻿Seed micromorphology" id="SECID0EEZBG"><title>﻿Seed micromorphology</title><p>According to literature (<xref ref-type="bibr" rid="B42">Murata 1992</xref>, <xref ref-type="bibr" rid="B43">1995</xref>; <xref ref-type="bibr" rid="B30">Haridasan and Mukherjee 1993</xref>; <xref ref-type="bibr" rid="B53">Serra and Crespo 1997</xref>; <xref ref-type="bibr" rid="B20">Crespo et al. 1998</xref>; <xref ref-type="bibr" rid="B12">Brullo et al. 2013</xref>, <xref ref-type="bibr" rid="B14">2023b</xref>), the ornamentations of the seed coat in the <tp:taxon-name><tp:taxon-name-part taxon-name-part-type="subfamily">Lobelioideae</tp:taxon-name-part></tp:taxon-name>, subfamily of <tp:taxon-name><tp:taxon-name-part taxon-name-part-type="family">Campanulaceae</tp:taxon-name-part></tp:taxon-name>, show a relevant taxonomical value and phylogenetic importance. Overall, the testa structure of mature seeds within this subfamily shows well-defined and constant ornamentations in every taxon. The seed coat sculptures are characterized by long, narrow cells (50–150 μm long) separated by longitudinal furrows. From the <abbrev xmlns:xlink="http://www.w3.org/1999/xlink" xlink:title="Electron micrographs" id="ABBRID0EQ1BG" xlink:type="simple">SEM</abbrev> observations, the seeds of <tp:taxon-name><tp:taxon-name-part taxon-name-part-type="genus" reg="Solenopsis">Solenopsis</tp:taxon-name-part><tp:taxon-name-part taxon-name-part-type="species" reg="bivonae">bivonae</tp:taxon-name-part><tp:taxon-name-part taxon-name-part-type="infraspecific-rank">subsp.</tp:taxon-name-part><tp:taxon-name-part taxon-name-part-type="subspecies" reg="bivonae">bivonae</tp:taxon-name-part></tp:taxon-name> (Fig. <xref ref-type="fig" rid="F11">11A1</xref>) have an ellipsoid–fusiform shape, narrowing towards the basal and apical ends, having a size of 0.40–0.45 × 0.20–0.25 mm. As concerns its seed testa, the cells have periclinal walls distinctly convex, 4–5 μm wide, crossed by a marked convex central ridge 1.4–1.8 μm wide, with anticlinal walls linear and deeply grooved (Fig. <xref ref-type="fig" rid="F11">11B1–C1</xref>). The seeds of <tp:taxon-name><tp:taxon-name-part taxon-name-part-type="genus" reg="Solenopsis">S.</tp:taxon-name-part><tp:taxon-name-part taxon-name-part-type="species" reg="bivonae">bivonae</tp:taxon-name-part><tp:taxon-name-part taxon-name-part-type="infraspecific-rank">subsp.</tp:taxon-name-part><tp:taxon-name-part taxon-name-part-type="subspecies" reg="madoniarum">madoniarum</tp:taxon-name-part></tp:taxon-name> (Fig. <xref ref-type="fig" rid="F11">11A2, A3</xref>) show an obovoid–ellipsoid shape, rounded at the apical end, with a size of 0.40–0.46 × 0.24–0.26 mm. As concerns its seed testa, the cells have periclinal walls distinctly convex, 5.5–8.0 μm wide, crossed by a marked convex central ridge 0.8–1.6 μm wide, with anticlinal walls linear and deeply grooved (Fig. <xref ref-type="fig" rid="F11">11B2–C2, B3–C3</xref>). The seeds of <tp:taxon-name><tp:taxon-name-part taxon-name-part-type="genus" reg="Solenopsis">S.</tp:taxon-name-part><tp:taxon-name-part taxon-name-part-type="species" reg="bivonae">bivonae</tp:taxon-name-part><tp:taxon-name-part taxon-name-part-type="infraspecific-rank">subsp.</tp:taxon-name-part><tp:taxon-name-part taxon-name-part-type="subspecies" reg="peloritana">peloritana</tp:taxon-name-part></tp:taxon-name> (Fig. <xref ref-type="fig" rid="F11">11A4</xref>) have an ellipsoid shape, rounded at the apical end, with a size of 0.45–0.50 × 0.24–0.26 mm. As concerns its seed testa, the cells have periclinal walls distinctly convex and smooth, 6.4–10.0 μm wide, without a central ridge, with anticlinal walls linear and deeply grooved (Fig. <xref ref-type="fig" rid="F11">11B4–C4</xref>). The seeds of <tp:taxon-name><tp:taxon-name-part taxon-name-part-type="genus" reg="Solenopsis">S.</tp:taxon-name-part><tp:taxon-name-part taxon-name-part-type="species" reg="bivonae">bivonae</tp:taxon-name-part><tp:taxon-name-part taxon-name-part-type="infraspecific-rank">subsp.</tp:taxon-name-part><tp:taxon-name-part taxon-name-part-type="subspecies" reg="brutia">brutia</tp:taxon-name-part></tp:taxon-name> (Fig. <xref ref-type="fig" rid="F11">11A5</xref>) have an ellipsoid shape, rounded at the apical end, with a size of 0.46–0.50 × 0.26–0.30 mm. As concerns its seed testa, the cells have periclinal walls distinctly convex, 4.4–6.0 μm wide, crossed by a marked convex central ridge 1.4–2.0 μm wide with a row of distinct tubercles and with anticlinal walls linear and deeply grooved (Fig. <xref ref-type="fig" rid="F11">11B5–C5</xref>). The seeds of <italic><tp:taxon-name><tp:taxon-name-part taxon-name-part-type="genus" reg="Solenopsis">S.</tp:taxon-name-part><tp:taxon-name-part taxon-name-part-type="species" reg="meikleana">meikleana</tp:taxon-name-part></tp:taxon-name></italic> (Fig. <xref ref-type="fig" rid="F11">11A6</xref>) have a broadly ellipsoid shape, rounded at the apical end, with a size of 0.40–0.46 × 0.24–0.29 mm. Regarding its seed testa, the cells have periclinal walls slightly convex, 5.0–8.3 μm wide, crossed by an evanescent convex central ridge 0.8–1.2 μm wide, and with anticlinal walls linear and slightly grooved (Fig. <xref ref-type="fig" rid="F11">11B6–C6</xref>). The seeds of <italic><tp:taxon-name><tp:taxon-name-part taxon-name-part-type="genus" reg="Solenopsis">S.</tp:taxon-name-part><tp:taxon-name-part taxon-name-part-type="species" reg="bacchettae">bacchettae</tp:taxon-name-part></tp:taxon-name></italic> (Fig. <xref ref-type="fig" rid="F11">11A7</xref>) have an ellipsoid shape, rounded at the apical end, with a size of 0.50–0.52 × 0.30–0.32 mm. As concerns its seed testa, the cells have periclinal walls usually quite flat, 4.0–4.5 μm wide, crossed by a slightly convex central ridge 1.0–1.6 μm wide and with anticlinal walls linear and slightly grooved (Fig. <xref ref-type="fig" rid="F11">11B7–C7</xref>).</p><fig id="F11" position="float" orientation="portrait"><object-id xmlns:xlink="http://www.w3.org/1999/xlink" content-type="doi" xlink:type="simple">10.3897/phytokeys.229.104324.figure11</object-id><object-id xmlns:xlink="http://www.w3.org/1999/xlink" content-type="arpha" xlink:type="simple">7C903C1E-08AC-5B46-A647-9EED7A431C1B</object-id><label>Figure 11.</label><caption><p><abbrev xmlns:xlink="http://www.w3.org/1999/xlink" xlink:title="Electron micrographs" id="ABBRID0EG6BG" xlink:type="simple">SEM</abbrev> images of seed shape (<bold>A</bold> ×250) and detail of seed testa (<bold>B</bold> ×1000 and <bold>C</bold> ×2000) regarding: <bold>1.</bold><tp:taxon-name><tp:taxon-name-part taxon-name-part-type="genus" reg="Solenopsis">Solenopsis</tp:taxon-name-part><tp:taxon-name-part taxon-name-part-type="species" reg="bivonae">bivonae</tp:taxon-name-part><tp:taxon-name-part taxon-name-part-type="infraspecific-rank">subsp.</tp:taxon-name-part><tp:taxon-name-part taxon-name-part-type="subspecies" reg="bivonae">bivonae</tp:taxon-name-part></tp:taxon-name> from Sosio river, Sicily. <bold>2.</bold><tp:taxon-name><tp:taxon-name-part taxon-name-part-type="genus" reg="Solenopsis">S.</tp:taxon-name-part><tp:taxon-name-part taxon-name-part-type="species" reg="bivonae">bivonae</tp:taxon-name-part><tp:taxon-name-part taxon-name-part-type="infraspecific-rank">subsp.</tp:taxon-name-part><tp:taxon-name-part taxon-name-part-type="subspecies" reg="madoniarum">madoniarum</tp:taxon-name-part></tp:taxon-name> from Madonie massif, Sicily. <bold>3.</bold><tp:taxon-name><tp:taxon-name-part taxon-name-part-type="genus" reg="Solenopsis">S.</tp:taxon-name-part><tp:taxon-name-part taxon-name-part-type="species" reg="bivonae">bivonae</tp:taxon-name-part><tp:taxon-name-part taxon-name-part-type="infraspecific-rank">subsp.</tp:taxon-name-part><tp:taxon-name-part taxon-name-part-type="subspecies" reg="madoniarum">madoniarum</tp:taxon-name-part></tp:taxon-name> from Piazza Armerina, Sicily. <bold>4.</bold><tp:taxon-name><tp:taxon-name-part taxon-name-part-type="genus" reg="Solenopsis">S.</tp:taxon-name-part><tp:taxon-name-part taxon-name-part-type="species" reg="bivonae">bivonae</tp:taxon-name-part><tp:taxon-name-part taxon-name-part-type="infraspecific-rank">subsp.</tp:taxon-name-part><tp:taxon-name-part taxon-name-part-type="subspecies" reg="peloritana">peloritana</tp:taxon-name-part></tp:taxon-name> from Mela river, Sicily. <bold>5.</bold><tp:taxon-name><tp:taxon-name-part taxon-name-part-type="genus" reg="Solenopsis">S.</tp:taxon-name-part><tp:taxon-name-part taxon-name-part-type="species" reg="bivonae">bivonae</tp:taxon-name-part><tp:taxon-name-part taxon-name-part-type="infraspecific-rank">subsp.</tp:taxon-name-part><tp:taxon-name-part taxon-name-part-type="subspecies" reg="brutia">brutia</tp:taxon-name-part></tp:taxon-name> from Lao river, S. Italy. <bold>6.</bold><italic><tp:taxon-name><tp:taxon-name-part taxon-name-part-type="genus" reg="Solenopsis">S.</tp:taxon-name-part><tp:taxon-name-part taxon-name-part-type="species" reg="meikleana">meikleana</tp:taxon-name-part></tp:taxon-name></italic> from Cedar Valley, Cyprus. <bold>7.</bold><italic><tp:taxon-name><tp:taxon-name-part taxon-name-part-type="genus" reg="Solenopsis">S.</tp:taxon-name-part><tp:taxon-name-part taxon-name-part-type="species" reg="bacchettae">bacchettae</tp:taxon-name-part></tp:taxon-name></italic> from Seui, Sardinia. Images made by Giuseppe Siracusa.</p></caption><graphic xmlns:xlink="http://www.w3.org/1999/xlink" xlink:href="phytokeys-229-077_article-104324__-g011.jpg" position="float" orientation="portrait" xlink:type="simple" id="oo_877182.jpg"><uri content-type="original_file" xlink:type="simple">https://binary.pensoft.net/fig/877182</uri></graphic></fig></sec><sec sec-type="﻿Phytosociological remarks" id="SECID0EPDAI"><title>﻿Phytosociological remarks</title><p>Based on our field observations during the surveys on the populations belonging to the <italic><tp:taxon-name><tp:taxon-name-part taxon-name-part-type="genus" reg="Solenopsis">Solenopsis</tp:taxon-name-part><tp:taxon-name-part taxon-name-part-type="species" reg="bivonae">bivonae</tp:taxon-name-part></tp:taxon-name></italic> group, it was possible to verify that they were always localized in very specialized humid habitats, limited to very circumscribed surfaces. As previously highlighted, three main habitats can be recognized, where usually the examined populations of <italic><tp:taxon-name><tp:taxon-name-part taxon-name-part-type="genus" reg="Solenopsis">Solenopsis</tp:taxon-name-part></tp:taxon-name></italic> occur. In particular, they are represented by dripping rocky walls, peat bogs, and edges of streams or springs. As concerns the wet rocky environments, the surface is usually covered by a bryophytic layer, where individuals of <italic>Adiantum capillus–veneris</italic> more or less densely grow. According to <xref ref-type="bibr" rid="B23">Deil (1995</xref>, <xref ref-type="bibr" rid="B24">1996</xref>, <xref ref-type="bibr" rid="B25">1998</xref>), these habitats represent conservative environments that remain very stable in time and space, unaffected by climate change in neither geological nor current climatic variation in the Mediterranean area. Besides, these wet stands host several vicarious taxa having a Tertiary origin (<xref ref-type="bibr" rid="B23">Deil 1995</xref>, <xref ref-type="bibr" rid="B24">1996</xref>, <xref ref-type="bibr" rid="B25">1998</xref>) belonging, in particular, to <italic><tp:taxon-name><tp:taxon-name-part taxon-name-part-type="genus" reg="Primula">Primula</tp:taxon-name-part></tp:taxon-name></italic>, <tp:taxon-name><tp:taxon-name-part taxon-name-part-type="genus" reg="Hypericum">Hypericum</tp:taxon-name-part><tp:taxon-name-part taxon-name-part-type="infraspecific-rank">sect.</tp:taxon-name-part><tp:taxon-name-part taxon-name-part-type="section" reg="Adenosepalum">Adenosepalum</tp:taxon-name-part></tp:taxon-name>, <italic><tp:taxon-name><tp:taxon-name-part taxon-name-part-type="genus" reg="Pinguicola">Pinguicola</tp:taxon-name-part></tp:taxon-name></italic>, and relictual tropical ferns, such as <italic><tp:taxon-name><tp:taxon-name-part taxon-name-part-type="genus" reg="Woodwardia">Woodwardia</tp:taxon-name-part><tp:taxon-name-part taxon-name-part-type="species" reg="radicans">radicans</tp:taxon-name-part></tp:taxon-name></italic> (L.) Sm., <italic><tp:taxon-name><tp:taxon-name-part taxon-name-part-type="genus" reg="Pteris">Pteris</tp:taxon-name-part><tp:taxon-name-part taxon-name-part-type="species" reg="vittata">vittata</tp:taxon-name-part></tp:taxon-name></italic> L., <italic><tp:taxon-name><tp:taxon-name-part taxon-name-part-type="genus" reg="Pteris">P.</tp:taxon-name-part><tp:taxon-name-part taxon-name-part-type="species" reg="cretica">cretica</tp:taxon-name-part></tp:taxon-name></italic> L. and <italic><tp:taxon-name><tp:taxon-name-part taxon-name-part-type="genus" reg="Osmunda">Osmunda</tp:taxon-name-part><tp:taxon-name-part taxon-name-part-type="species" reg="regalis">regalis</tp:taxon-name-part></tp:taxon-name></italic> L. Indeed, the current floristic composition of these peculiar hygrophilous communities results from evolutionary processes within the single taxa rather than recent changes in the environmental and ecological conditions. Therefore, the plant communities within which these species now grow must be considered the impoverished remains of those dating back to the Tertiary. Due to the climatic changes during the Quaternary and the recent Holocene, these phytocoenoses generally occupy much smaller areas than in the past, remaining almost constant in their floristic composition. At the same time, the taxa that characterize them have undergone significant speciation processes, always remaining linked to the same ecological context and maintaining their phytosociological role. These communities, due to their floristic set, structure, and ecological requirements, must be referred to the phytosociological class <italic>Adiantetea capilli–veneris</italic> Br.–Bl. in Br.–Bl., Roussine and Nègre 1952, syntaxon distributed mainly in the Mediterranean area and Western Asia (<xref ref-type="bibr" rid="B8">Braun–Blanquet et al. 1952</xref>; <xref ref-type="bibr" rid="B11">Brullo et al. 1989</xref>; <xref ref-type="bibr" rid="B22">Deil 1989</xref>, <xref ref-type="bibr" rid="B25">1998</xref>; <xref ref-type="bibr" rid="B21">de Foucault 2015</xref>). Floristically, this syntaxon is differentiated mainly by the occurrence of <italic>Adiantum capillus–veneris</italic> L., <italic><tp:taxon-name><tp:taxon-name-part taxon-name-part-type="genus" reg="Samolus">Samolus</tp:taxon-name-part><tp:taxon-name-part taxon-name-part-type="species" reg="valerandi">valerandi</tp:taxon-name-part></tp:taxon-name></italic> L., which grow together with several bryophytes, among them <italic><tp:taxon-name><tp:taxon-name-part taxon-name-part-type="genus" reg="Eucladium">Eucladium</tp:taxon-name-part><tp:taxon-name-part taxon-name-part-type="species" reg="verticillatum">verticillatum</tp:taxon-name-part></tp:taxon-name></italic> (With.) Bruch &amp; Schimp., <italic><tp:taxon-name><tp:taxon-name-part taxon-name-part-type="genus" reg="Conocephalum">Conocephalum</tp:taxon-name-part><tp:taxon-name-part taxon-name-part-type="species" reg="conicum">conicum</tp:taxon-name-part></tp:taxon-name></italic> (L.) Dumort., <italic><tp:taxon-name><tp:taxon-name-part taxon-name-part-type="genus" reg="Pellia">Pellia</tp:taxon-name-part><tp:taxon-name-part taxon-name-part-type="species" reg="endiviifolia">endiviifolia</tp:taxon-name-part></tp:taxon-name></italic> (Dicks.) Dumort., <italic><tp:taxon-name><tp:taxon-name-part taxon-name-part-type="genus" reg="Pellia">P.</tp:taxon-name-part><tp:taxon-name-part taxon-name-part-type="species" reg="epiphylla">epiphylla</tp:taxon-name-part></tp:taxon-name></italic> (L.) Corda, <italic><tp:taxon-name><tp:taxon-name-part taxon-name-part-type="genus" reg="Scorpiurum">Scorpiurum</tp:taxon-name-part><tp:taxon-name-part taxon-name-part-type="species" reg="circinatum">circinatum</tp:taxon-name-part></tp:taxon-name></italic> Fleischer &amp; Loeske, <italic><tp:taxon-name><tp:taxon-name-part taxon-name-part-type="genus" reg="Rhynchostegiella">Rhynchostegiella</tp:taxon-name-part><tp:taxon-name-part taxon-name-part-type="species" reg="tenella">tenella</tp:taxon-name-part></tp:taxon-name></italic> (Dicks.) Limpr. and <italic><tp:taxon-name><tp:taxon-name-part taxon-name-part-type="genus" reg="Eurhynchium">Eurhynchium</tp:taxon-name-part><tp:taxon-name-part taxon-name-part-type="species" reg="praelongum">praelongum</tp:taxon-name-part></tp:taxon-name></italic> (Hedw.) Schimp. As concerns the <italic><tp:taxon-name><tp:taxon-name-part taxon-name-part-type="genus" reg="Solenopsis">Solenopsis</tp:taxon-name-part></tp:taxon-name></italic> species treated by us in this paper, most of them are closely related to these environments belonging to the <italic>Adiantetea capillis–veneris</italic>, which is here represented by the order <italic>Adiantetalia capillis–veneris</italic> Br.–Bl ex Horvatic 1934 and the alliance <italic>Adiantion capillis veneris</italic> Br.–Bl ex Horvatic 1934. From the syntaxonomical point of view, the <italic><tp:taxon-name><tp:taxon-name-part taxon-name-part-type="genus" reg="Solenopsis">Solenopsis</tp:taxon-name-part></tp:taxon-name></italic> species occurring in these wet environments can be considered local characteristics of five different new associations; they are: (A) <italic>Adianto capilli–veneris</italic>–<italic>Solenopsietum bivonae</italic>, (B) <italic>Adianto capilli–veneris</italic>–<italic>Solenopsietum madoniari</italic>, (C) <italic>Adianto capilli–veneris</italic>–<italic>Solenopsietum peloritanae</italic>, (D) <italic>Adianto capilli</italic>–<italic>veneris–Solenopsietum brutiae</italic>, (E) <italic>Adianto capilli–veneris</italic>–<italic>Solenopsietum meikleanae</italic>. Their floristic composition, structure, ecology, and chorology are examined for each of them, and their nomenclatural type is provided.</p><sec sec-type="﻿A– Adianto capilli–veneris–Solenopsietum bivonae ass. nov. hoc loco (Table 1, association A)" id="SECID0ENMAI"><title>﻿A– <italic>Adianto capilli–veneris–Solenopsietum bivonae</italic> ass. nov. hoc loco (Table <xref ref-type="table" rid="T1">1</xref>, association A)</title><p>Holotypus: rel. 7, hoc loco.</p><p>Characteristic species: <tp:taxon-name><tp:taxon-name-part taxon-name-part-type="genus" reg="Solenopsis">Solenopsis</tp:taxon-name-part><tp:taxon-name-part taxon-name-part-type="species" reg="bivonae">bivonae</tp:taxon-name-part><tp:taxon-name-part taxon-name-part-type="infraspecific-rank">subsp.</tp:taxon-name-part><tp:taxon-name-part taxon-name-part-type="subspecies" reg="bivonae">bivonae</tp:taxon-name-part></tp:taxon-name>.</p><p>Structure and ecology: This association occurs at an elevation of 10–250 m a.s.l. in the calcareous rocky walls subject to dripping by groundwater, partially covered by a bryophytic carpet mainly represented by <italic><tp:taxon-name><tp:taxon-name-part taxon-name-part-type="genus" reg="Eucladium">Eucladium</tp:taxon-name-part><tp:taxon-name-part taxon-name-part-type="species" reg="verticillatum">verticillatum</tp:taxon-name-part></tp:taxon-name></italic>, <italic><tp:taxon-name><tp:taxon-name-part taxon-name-part-type="genus" reg="Pellia">Pellia</tp:taxon-name-part><tp:taxon-name-part taxon-name-part-type="species" reg="endiviifolia">endiviifolia</tp:taxon-name-part></tp:taxon-name></italic>, <italic><tp:taxon-name><tp:taxon-name-part taxon-name-part-type="genus" reg="Rhynchostegiella">Rhynchostegiella</tp:taxon-name-part><tp:taxon-name-part taxon-name-part-type="species" reg="tenella">tenella</tp:taxon-name-part></tp:taxon-name></italic>, and <italic><tp:taxon-name><tp:taxon-name-part taxon-name-part-type="genus" reg="Scorpiurum">Scorpiurum</tp:taxon-name-part><tp:taxon-name-part taxon-name-part-type="species" reg="circinatum">circinatum</tp:taxon-name-part></tp:taxon-name></italic>. It is differentiated physiognomically by the dominance of <tp:taxon-name><tp:taxon-name-part taxon-name-part-type="genus" reg="Solenopsis">Solenopsis</tp:taxon-name-part><tp:taxon-name-part taxon-name-part-type="species" reg="bivonae">bivonae</tp:taxon-name-part><tp:taxon-name-part taxon-name-part-type="infraspecific-rank">subsp.</tp:taxon-name-part><tp:taxon-name-part taxon-name-part-type="subspecies" reg="bivonae">bivonae</tp:taxon-name-part></tp:taxon-name>, which with its leaf rosettes covers most of these small surfaces, usually mixing with <italic>Adiantum capillus–veneris</italic> and <italic><tp:taxon-name><tp:taxon-name-part taxon-name-part-type="genus" reg="Samolus">Samolus</tp:taxon-name-part><tp:taxon-name-part taxon-name-part-type="species" reg="valerandi">valerandi</tp:taxon-name-part></tp:taxon-name></italic>. The stands colonized by this vegetation are localized especially along water–courses in the cooler and shadier places.</p><table-wrap id="T1" position="float" orientation="portrait"><label>Table 1.</label><caption><p>(A) <italic>Adianto capilli-veneris-Solenopsietum bivonae</italic>; (B) <italic>Adianto capilli-veneris-Solenopsietum madoniari</italic>; (C) <italic>Adianto capilli-veneris-Solenopsietum peloritanae</italic>; (D) <italic>Adianto capilli-veneris-Solenopsietum brutiae</italic>; (E) <italic>Adianto capilli-veneris-Solenopsietum meikleanae</italic>.</p></caption><table id="TID0EMABI" rules="all"><tbody><tr><th rowspan="1" colspan="1"/><th rowspan="1" colspan="1"/><th rowspan="1" colspan="1"/><th rowspan="1" colspan="1"/><th rowspan="1" colspan="1"/><th rowspan="1" colspan="1"/><th rowspan="1" colspan="1"/><th rowspan="1" colspan="1">*</th><th rowspan="1" colspan="1"/><th rowspan="1" colspan="1"/><th rowspan="1" colspan="1">*</th><th rowspan="1" colspan="1"/><th rowspan="1" colspan="1"/><th rowspan="1" colspan="1"/><th rowspan="1" colspan="1">*</th><th rowspan="1" colspan="1"/><th rowspan="1" colspan="1"/><th rowspan="1" colspan="1">*</th><th rowspan="1" colspan="1"/><th rowspan="1" colspan="1"/><th rowspan="1" colspan="1"/><th rowspan="1" colspan="1"/><th rowspan="1" colspan="1">*</th><th rowspan="1" colspan="1"/><th rowspan="1" colspan="1"/><th rowspan="1" colspan="1"/><th rowspan="1" colspan="1"/><th rowspan="1" colspan="1"/></tr><tr><th rowspan="1" colspan="1">Relevè number</th><th rowspan="1" colspan="1">1</th><th rowspan="1" colspan="1">2</th><th rowspan="1" colspan="1">3</th><th rowspan="1" colspan="1">4</th><th rowspan="1" colspan="1">5</th><th rowspan="1" colspan="1">6</th><th rowspan="1" colspan="1">7</th><th rowspan="1" colspan="1">8</th><th rowspan="1" colspan="1">9</th><th rowspan="1" colspan="1">10</th><th rowspan="1" colspan="1">11</th><th rowspan="1" colspan="1">12</th><th rowspan="1" colspan="1">13</th><th rowspan="1" colspan="1">14</th><th rowspan="1" colspan="1">15</th><th rowspan="1" colspan="1">16</th><th rowspan="1" colspan="1">17</th><th rowspan="1" colspan="1">18</th><th rowspan="1" colspan="1">19</th><th rowspan="1" colspan="1">20</th><th rowspan="1" colspan="1">21</th><th rowspan="1" colspan="1">22</th><th rowspan="1" colspan="1">23</th><th rowspan="1" colspan="1">24</th><th rowspan="1" colspan="1">25</th><th rowspan="1" colspan="1">26</th><th rowspan="1" colspan="1">27</th></tr><tr><th rowspan="1" colspan="1">Exposure</th><th rowspan="1" colspan="1">N</th><th rowspan="1" colspan="1">N</th><th rowspan="1" colspan="1">N</th><th rowspan="1" colspan="1">N</th><th rowspan="1" colspan="1">N</th><th rowspan="1" colspan="1">N</th><th rowspan="1" colspan="1">N</th><th rowspan="1" colspan="1">N</th><th rowspan="1" colspan="1">N</th><th rowspan="1" colspan="1">N</th><th rowspan="1" colspan="1">N</th><th rowspan="1" colspan="1">N</th><th rowspan="1" colspan="1">N</th><th rowspan="1" colspan="1">N</th><th rowspan="1" colspan="1">N</th><th rowspan="1" colspan="1">N</th><th rowspan="1" colspan="1">O</th><th rowspan="1" colspan="1">O</th><th rowspan="1" colspan="1">O</th><th rowspan="1" colspan="1">S</th><th rowspan="1" colspan="1">S</th><th rowspan="1" colspan="1">S</th><th rowspan="1" colspan="1">S</th><th rowspan="1" colspan="1">S</th><th rowspan="1" colspan="1">S</th><th rowspan="1" colspan="1">S</th><th rowspan="1" colspan="1">S</th></tr><tr><th rowspan="1" colspan="1">Elevation (m)</th><th rowspan="1" colspan="1">230</th><th rowspan="1" colspan="1">230</th><th rowspan="1" colspan="1">230</th><th rowspan="1" colspan="1">230</th><th rowspan="1" colspan="1">230</th><th rowspan="1" colspan="1">230</th><th rowspan="1" colspan="1">230</th><th rowspan="1" colspan="1">230</th><th rowspan="1" colspan="1">40</th><th rowspan="1" colspan="1">771</th><th rowspan="1" colspan="1">771</th><th rowspan="1" colspan="1">771</th><th rowspan="1" colspan="1">1166</th><th rowspan="1" colspan="1">600</th><th rowspan="1" colspan="1">670</th><th rowspan="1" colspan="1">700</th><th rowspan="1" colspan="1">130</th><th rowspan="1" colspan="1">130</th><th rowspan="1" colspan="1">130</th><th rowspan="1" colspan="1">1200</th><th rowspan="1" colspan="1">1200</th><th rowspan="1" colspan="1">1200</th><th rowspan="1" colspan="1">1200</th><th rowspan="1" colspan="1">1200</th><th rowspan="1" colspan="1">1200</th><th rowspan="1" colspan="1">1200</th><th rowspan="1" colspan="1">1200</th></tr><tr><th rowspan="1" colspan="1">Surface (mq)</th><th rowspan="1" colspan="1">50</th><th rowspan="1" colspan="1">50</th><th rowspan="1" colspan="1">50</th><th rowspan="1" colspan="1">50</th><th rowspan="1" colspan="1">50</th><th rowspan="1" colspan="1">50</th><th rowspan="1" colspan="1">50</th><th rowspan="1" colspan="1">50</th><th rowspan="1" colspan="1">10</th><th rowspan="1" colspan="1">20</th><th rowspan="1" colspan="1">20</th><th rowspan="1" colspan="1">20</th><th rowspan="1" colspan="1">10</th><th rowspan="1" colspan="1">20</th><th rowspan="1" colspan="1">20</th><th rowspan="1" colspan="1">20</th><th rowspan="1" colspan="1">5</th><th rowspan="1" colspan="1">5</th><th rowspan="1" colspan="1">5</th><th rowspan="1" colspan="1">0.6</th><th rowspan="1" colspan="1">0.5</th><th rowspan="1" colspan="1">0.5</th><th rowspan="1" colspan="1">0.4</th><th rowspan="1" colspan="1">0.4</th><th rowspan="1" colspan="1">0.5</th><th rowspan="1" colspan="1">0.5</th><th rowspan="1" colspan="1">0.8</th></tr><tr><th rowspan="1" colspan="1">Coverage (%)</th><th rowspan="1" colspan="1">60</th><th rowspan="1" colspan="1">80</th><th rowspan="1" colspan="1">90</th><th rowspan="1" colspan="1">100</th><th rowspan="1" colspan="1">100</th><th rowspan="1" colspan="1">80</th><th rowspan="1" colspan="1">80</th><th rowspan="1" colspan="1">80</th><th rowspan="1" colspan="1">70</th><th rowspan="1" colspan="1">60</th><th rowspan="1" colspan="1">60</th><th rowspan="1" colspan="1">60</th><th rowspan="1" colspan="1">60</th><th rowspan="1" colspan="1">70</th><th rowspan="1" colspan="1">60</th><th rowspan="1" colspan="1">70</th><th rowspan="1" colspan="1">100</th><th rowspan="1" colspan="1">100</th><th rowspan="1" colspan="1">100</th><th rowspan="1" colspan="1">80</th><th rowspan="1" colspan="1">90</th><th rowspan="1" colspan="1">90</th><th rowspan="1" colspan="1">90</th><th rowspan="1" colspan="1">90</th><th rowspan="1" colspan="1">100</th><th rowspan="1" colspan="1">100</th><th rowspan="1" colspan="1">90</th></tr><tr><th rowspan="1" colspan="1">Association</th><th rowspan="1" colspan="1">A</th><th rowspan="1" colspan="1">A</th><th rowspan="1" colspan="1">A</th><th rowspan="1" colspan="1">A</th><th rowspan="1" colspan="1">A</th><th rowspan="1" colspan="1">A</th><th rowspan="1" colspan="1">A</th><th rowspan="1" colspan="1">A</th><th rowspan="1" colspan="1">A</th><th rowspan="1" colspan="1">B</th><th rowspan="1" colspan="1">B</th><th rowspan="1" colspan="1">B</th><th rowspan="1" colspan="1">B</th><th rowspan="1" colspan="1">C</th><th rowspan="1" colspan="1">C</th><th rowspan="1" colspan="1">C</th><th rowspan="1" colspan="1">D</th><th rowspan="1" colspan="1">D</th><th rowspan="1" colspan="1">D</th><th rowspan="1" colspan="1">E</th><th rowspan="1" colspan="1">E</th><th rowspan="1" colspan="1">E</th><th rowspan="1" colspan="1">E</th><th rowspan="1" colspan="1">E</th><th rowspan="1" colspan="1">E</th><th rowspan="1" colspan="1">E</th><th rowspan="1" colspan="1">E</th></tr><tr><td rowspan="1" colspan="28">Char. Association</td></tr><tr><td rowspan="1" colspan="1">
                        <tp:taxon-name><tp:taxon-name-part taxon-name-part-type="genus" reg="Solenopsis">Solenopsis</tp:taxon-name-part><tp:taxon-name-part taxon-name-part-type="species" reg="bivonae">bivonae</tp:taxon-name-part><tp:taxon-name-part taxon-name-part-type="infraspecific-rank">subsp.</tp:taxon-name-part><tp:taxon-name-part taxon-name-part-type="subspecies" reg="bivonae">bivonae</tp:taxon-name-part></tp:taxon-name>
                      </td><td rowspan="1" colspan="1">3</td><td rowspan="1" colspan="1">4</td><td rowspan="1" colspan="1">4</td><td rowspan="1" colspan="1">4</td><td rowspan="1" colspan="1">3</td><td rowspan="1" colspan="1">1</td><td rowspan="1" colspan="1">3</td><td rowspan="1" colspan="1">4</td><td rowspan="1" colspan="1">1</td><td rowspan="1" colspan="1">.</td><td rowspan="1" colspan="1">.</td><td rowspan="1" colspan="1">.</td><td rowspan="1" colspan="1">.</td><td rowspan="1" colspan="1">.</td><td rowspan="1" colspan="1">.</td><td rowspan="1" colspan="1">.</td><td rowspan="1" colspan="1">.</td><td rowspan="1" colspan="1">.</td><td rowspan="1" colspan="1">.</td><td rowspan="1" colspan="1">.</td><td rowspan="1" colspan="1">.</td><td rowspan="1" colspan="1">.</td><td rowspan="1" colspan="1">.</td><td rowspan="1" colspan="1">.</td><td rowspan="1" colspan="1">.</td><td rowspan="1" colspan="1">.</td><td rowspan="1" colspan="1">.</td></tr><tr><td rowspan="1" colspan="1">
                        <tp:taxon-name><tp:taxon-name-part taxon-name-part-type="genus" reg="Solenopsis">Solenopsis</tp:taxon-name-part><tp:taxon-name-part taxon-name-part-type="species" reg="bivonae">bivonae</tp:taxon-name-part><tp:taxon-name-part taxon-name-part-type="infraspecific-rank">subsp.</tp:taxon-name-part><tp:taxon-name-part taxon-name-part-type="subspecies" reg="madoniarum">madoniarum</tp:taxon-name-part></tp:taxon-name>
                      </td><td rowspan="1" colspan="1">.</td><td rowspan="1" colspan="1">.</td><td rowspan="1" colspan="1">.</td><td rowspan="1" colspan="1">.</td><td rowspan="1" colspan="1">.</td><td rowspan="1" colspan="1">.</td><td rowspan="1" colspan="1">.</td><td rowspan="1" colspan="1">.</td><td rowspan="1" colspan="1">.</td><td rowspan="1" colspan="1">3</td><td rowspan="1" colspan="1">3</td><td rowspan="1" colspan="1">3</td><td rowspan="1" colspan="1">3</td><td rowspan="1" colspan="1">.</td><td rowspan="1" colspan="1">.</td><td rowspan="1" colspan="1">.</td><td rowspan="1" colspan="1">.</td><td rowspan="1" colspan="1">.</td><td rowspan="1" colspan="1">.</td><td rowspan="1" colspan="1">.</td><td rowspan="1" colspan="1">.</td><td rowspan="1" colspan="1">.</td><td rowspan="1" colspan="1">.</td><td rowspan="1" colspan="1">.</td><td rowspan="1" colspan="1">.</td><td rowspan="1" colspan="1">.</td><td rowspan="1" colspan="1">.</td></tr><tr><td rowspan="1" colspan="1">
                        <tp:taxon-name><tp:taxon-name-part taxon-name-part-type="genus" reg="Solenopsis">Solenopsis</tp:taxon-name-part><tp:taxon-name-part taxon-name-part-type="species" reg="bivonae">bivonae</tp:taxon-name-part><tp:taxon-name-part taxon-name-part-type="infraspecific-rank">subsp.</tp:taxon-name-part><tp:taxon-name-part taxon-name-part-type="subspecies" reg="peloritana">peloritana</tp:taxon-name-part></tp:taxon-name>
                      </td><td rowspan="1" colspan="1">.</td><td rowspan="1" colspan="1">.</td><td rowspan="1" colspan="1">.</td><td rowspan="1" colspan="1">.</td><td rowspan="1" colspan="1">.</td><td rowspan="1" colspan="1">.</td><td rowspan="1" colspan="1">.</td><td rowspan="1" colspan="1">.</td><td rowspan="1" colspan="1">.</td><td rowspan="1" colspan="1">.</td><td rowspan="1" colspan="1">.</td><td rowspan="1" colspan="1">.</td><td rowspan="1" colspan="1">.</td><td rowspan="1" colspan="1">3</td><td rowspan="1" colspan="1">3</td><td rowspan="1" colspan="1">2</td><td rowspan="1" colspan="1">.</td><td rowspan="1" colspan="1">.</td><td rowspan="1" colspan="1">.</td><td rowspan="1" colspan="1">.</td><td rowspan="1" colspan="1">.</td><td rowspan="1" colspan="1">.</td><td rowspan="1" colspan="1">.</td><td rowspan="1" colspan="1">.</td><td rowspan="1" colspan="1">.</td><td rowspan="1" colspan="1">.</td><td rowspan="1" colspan="1">.</td></tr><tr><td rowspan="1" colspan="1">
                        <tp:taxon-name><tp:taxon-name-part taxon-name-part-type="genus" reg="Solenopsis">Solenopsis</tp:taxon-name-part><tp:taxon-name-part taxon-name-part-type="species" reg="bivonae">bivonae</tp:taxon-name-part><tp:taxon-name-part taxon-name-part-type="infraspecific-rank">subsp.</tp:taxon-name-part><tp:taxon-name-part taxon-name-part-type="subspecies" reg="brutia">brutia</tp:taxon-name-part></tp:taxon-name>
                      </td><td rowspan="1" colspan="1">.</td><td rowspan="1" colspan="1">.</td><td rowspan="1" colspan="1">.</td><td rowspan="1" colspan="1">.</td><td rowspan="1" colspan="1">.</td><td rowspan="1" colspan="1">.</td><td rowspan="1" colspan="1">.</td><td rowspan="1" colspan="1">.</td><td rowspan="1" colspan="1">.</td><td rowspan="1" colspan="1">.</td><td rowspan="1" colspan="1">.</td><td rowspan="1" colspan="1">.</td><td rowspan="1" colspan="1">.</td><td rowspan="1" colspan="1">.</td><td rowspan="1" colspan="1">.</td><td rowspan="1" colspan="1">.</td><td rowspan="1" colspan="1">3</td><td rowspan="1" colspan="1">3</td><td rowspan="1" colspan="1">3</td><td rowspan="1" colspan="1">.</td><td rowspan="1" colspan="1">.</td><td rowspan="1" colspan="1">.</td><td rowspan="1" colspan="1">.</td><td rowspan="1" colspan="1">.</td><td rowspan="1" colspan="1">.</td><td rowspan="1" colspan="1">.</td><td rowspan="1" colspan="1">.</td></tr><tr><td rowspan="1" colspan="1">
                        <italic>
                          <tp:taxon-name><tp:taxon-name-part taxon-name-part-type="genus" reg="Solenopsis">Solenopsis</tp:taxon-name-part><tp:taxon-name-part taxon-name-part-type="species" reg="meikleana">meikleana</tp:taxon-name-part></tp:taxon-name>
                        </italic>
                      </td><td rowspan="1" colspan="1">.</td><td rowspan="1" colspan="1">.</td><td rowspan="1" colspan="1">.</td><td rowspan="1" colspan="1">.</td><td rowspan="1" colspan="1">.</td><td rowspan="1" colspan="1">.</td><td rowspan="1" colspan="1">.</td><td rowspan="1" colspan="1">.</td><td rowspan="1" colspan="1">.</td><td rowspan="1" colspan="1">.</td><td rowspan="1" colspan="1">.</td><td rowspan="1" colspan="1">.</td><td rowspan="1" colspan="1">.</td><td rowspan="1" colspan="1">.</td><td rowspan="1" colspan="1">.</td><td rowspan="1" colspan="1">.</td><td rowspan="1" colspan="1">.</td><td rowspan="1" colspan="1">.</td><td rowspan="1" colspan="1">.</td><td rowspan="1" colspan="1">2</td><td rowspan="1" colspan="1">1</td><td rowspan="1" colspan="1">3</td><td rowspan="1" colspan="1">3</td><td rowspan="1" colspan="1">2</td><td rowspan="1" colspan="1">3</td><td rowspan="1" colspan="1">2</td><td rowspan="1" colspan="1">2</td></tr><tr><td rowspan="1" colspan="1"><italic><tp:taxon-name><tp:taxon-name-part taxon-name-part-type="genus" reg="Carex">Carex</tp:taxon-name-part><tp:taxon-name-part taxon-name-part-type="species" reg="troodi">troodi</tp:taxon-name-part></tp:taxon-name></italic> Turrill</td><td rowspan="1" colspan="1">.</td><td rowspan="1" colspan="1">.</td><td rowspan="1" colspan="1">.</td><td rowspan="1" colspan="1">.</td><td rowspan="1" colspan="1">.</td><td rowspan="1" colspan="1">.</td><td rowspan="1" colspan="1">.</td><td rowspan="1" colspan="1">.</td><td rowspan="1" colspan="1">.</td><td rowspan="1" colspan="1">.</td><td rowspan="1" colspan="1">.</td><td rowspan="1" colspan="1">.</td><td rowspan="1" colspan="1">.</td><td rowspan="1" colspan="1">.</td><td rowspan="1" colspan="1">.</td><td rowspan="1" colspan="1">.</td><td rowspan="1" colspan="1">.</td><td rowspan="1" colspan="1">.</td><td rowspan="1" colspan="1">.</td><td rowspan="1" colspan="1">1</td><td rowspan="1" colspan="1">2</td><td rowspan="1" colspan="1">+</td><td rowspan="1" colspan="1">1</td><td rowspan="1" colspan="1">1</td><td rowspan="1" colspan="1">.</td><td rowspan="1" colspan="1">1</td><td rowspan="1" colspan="1">.</td></tr><tr><td rowspan="1" colspan="28">Char. All. (<italic>Adiantion capilli-veneris</italic>) and Cl. (<italic>Adiantetea capilli-veneris</italic>)</td></tr><tr><td rowspan="1" colspan="1"><italic>Adiantum capillus-veneris</italic> L.</td><td rowspan="1" colspan="1">2</td><td rowspan="1" colspan="1">1</td><td rowspan="1" colspan="1">3</td><td rowspan="1" colspan="1">4</td><td rowspan="1" colspan="1">4</td><td rowspan="1" colspan="1">4</td><td rowspan="1" colspan="1">3</td><td rowspan="1" colspan="1">2</td><td rowspan="1" colspan="1">3</td><td rowspan="1" colspan="1">1</td><td rowspan="1" colspan="1">.</td><td rowspan="1" colspan="1">+</td><td rowspan="1" colspan="1">2</td><td rowspan="1" colspan="1">2</td><td rowspan="1" colspan="1">1</td><td rowspan="1" colspan="1">2</td><td rowspan="1" colspan="1">3</td><td rowspan="1" colspan="1">2</td><td rowspan="1" colspan="1">3</td><td rowspan="1" colspan="1">1</td><td rowspan="1" colspan="1">1</td><td rowspan="1" colspan="1">1</td><td rowspan="1" colspan="1">+</td><td rowspan="1" colspan="1">+</td><td rowspan="1" colspan="1">.</td><td rowspan="1" colspan="1">1</td><td rowspan="1" colspan="1">1</td></tr><tr><td rowspan="1" colspan="1"><italic><tp:taxon-name><tp:taxon-name-part taxon-name-part-type="genus" reg="Eucladium">Eucladium</tp:taxon-name-part><tp:taxon-name-part taxon-name-part-type="species" reg="verticillatum">verticillatum</tp:taxon-name-part></tp:taxon-name></italic> (With.) Bruch &amp; Schimp.</td><td rowspan="1" colspan="1">.</td><td rowspan="1" colspan="1">1</td><td rowspan="1" colspan="1">.</td><td rowspan="1" colspan="1">.</td><td rowspan="1" colspan="1">.</td><td rowspan="1" colspan="1">+</td><td rowspan="1" colspan="1">+</td><td rowspan="1" colspan="1">1</td><td rowspan="1" colspan="1">2</td><td rowspan="1" colspan="1">2</td><td rowspan="1" colspan="1">2</td><td rowspan="1" colspan="1">1</td><td rowspan="1" colspan="1">1</td><td rowspan="1" colspan="1">.</td><td rowspan="1" colspan="1">.</td><td rowspan="1" colspan="1">+</td><td rowspan="1" colspan="1">2</td><td rowspan="1" colspan="1">2</td><td rowspan="1" colspan="1">2</td><td rowspan="1" colspan="1">3</td><td rowspan="1" colspan="1">2</td><td rowspan="1" colspan="1">2</td><td rowspan="1" colspan="1">3</td><td rowspan="1" colspan="1">3</td><td rowspan="1" colspan="1">3</td><td rowspan="1" colspan="1">1</td><td rowspan="1" colspan="1">2</td></tr><tr><td rowspan="1" colspan="1"><italic><tp:taxon-name><tp:taxon-name-part taxon-name-part-type="genus" reg="Samolus">Samolus</tp:taxon-name-part><tp:taxon-name-part taxon-name-part-type="species" reg="valerandi">valerandi</tp:taxon-name-part></tp:taxon-name></italic> L.</td><td rowspan="1" colspan="1">+</td><td rowspan="1" colspan="1">.</td><td rowspan="1" colspan="1">1</td><td rowspan="1" colspan="1">.</td><td rowspan="1" colspan="1">+</td><td rowspan="1" colspan="1">1</td><td rowspan="1" colspan="1">+</td><td rowspan="1" colspan="1">.</td><td rowspan="1" colspan="1">+</td><td rowspan="1" colspan="1">1</td><td rowspan="1" colspan="1">1</td><td rowspan="1" colspan="1">1</td><td rowspan="1" colspan="1">+</td><td rowspan="1" colspan="1">2</td><td rowspan="1" colspan="1">1</td><td rowspan="1" colspan="1">2</td><td rowspan="1" colspan="1">.</td><td rowspan="1" colspan="1">.</td><td rowspan="1" colspan="1">.</td><td rowspan="1" colspan="1">+</td><td rowspan="1" colspan="1">.</td><td rowspan="1" colspan="1">+</td><td rowspan="1" colspan="1">+</td><td rowspan="1" colspan="1">.</td><td rowspan="1" colspan="1">+</td><td rowspan="1" colspan="1">.</td><td rowspan="1" colspan="1">+</td></tr><tr><td rowspan="1" colspan="1"><italic><tp:taxon-name><tp:taxon-name-part taxon-name-part-type="genus" reg="Pellia">Pellia</tp:taxon-name-part><tp:taxon-name-part taxon-name-part-type="species" reg="epiphylla">epiphylla</tp:taxon-name-part></tp:taxon-name></italic> (L.) Corda</td><td rowspan="1" colspan="1">.</td><td rowspan="1" colspan="1">.</td><td rowspan="1" colspan="1">.</td><td rowspan="1" colspan="1">.</td><td rowspan="1" colspan="1">.</td><td rowspan="1" colspan="1">.</td><td rowspan="1" colspan="1">.</td><td rowspan="1" colspan="1">.</td><td rowspan="1" colspan="1">.</td><td rowspan="1" colspan="1">.</td><td rowspan="1" colspan="1">.</td><td rowspan="1" colspan="1">.</td><td rowspan="1" colspan="1">.</td><td rowspan="1" colspan="1">2</td><td rowspan="1" colspan="1">+</td><td rowspan="1" colspan="1">1</td><td rowspan="1" colspan="1">2</td><td rowspan="1" colspan="1">2</td><td rowspan="1" colspan="1">1</td><td rowspan="1" colspan="1">2</td><td rowspan="1" colspan="1">4</td><td rowspan="1" colspan="1">2</td><td rowspan="1" colspan="1">1</td><td rowspan="1" colspan="1">2</td><td rowspan="1" colspan="1">3</td><td rowspan="1" colspan="1">4</td><td rowspan="1" colspan="1">3</td></tr><tr><td rowspan="1" colspan="1"><italic><tp:taxon-name><tp:taxon-name-part taxon-name-part-type="genus" reg="Pellia">Pellia</tp:taxon-name-part><tp:taxon-name-part taxon-name-part-type="species" reg="endiviifolia">endiviifolia</tp:taxon-name-part></tp:taxon-name></italic> (Dicks.) Dumort.</td><td rowspan="1" colspan="1">1</td><td rowspan="1" colspan="1">1</td><td rowspan="1" colspan="1">+</td><td rowspan="1" colspan="1">+</td><td rowspan="1" colspan="1">1</td><td rowspan="1" colspan="1">+</td><td rowspan="1" colspan="1">1</td><td rowspan="1" colspan="1">.</td><td rowspan="1" colspan="1">.</td><td rowspan="1" colspan="1">.</td><td rowspan="1" colspan="1">+</td><td rowspan="1" colspan="1">1</td><td rowspan="1" colspan="1">+</td><td rowspan="1" colspan="1">.</td><td rowspan="1" colspan="1">+</td><td rowspan="1" colspan="1">.</td><td rowspan="1" colspan="1">.</td><td rowspan="1" colspan="1">.</td><td rowspan="1" colspan="1">.</td><td rowspan="1" colspan="1">.</td><td rowspan="1" colspan="1">.</td><td rowspan="1" colspan="1">.</td><td rowspan="1" colspan="1">.</td><td rowspan="1" colspan="1">.</td><td rowspan="1" colspan="1">.</td><td rowspan="1" colspan="1">.</td><td rowspan="1" colspan="1">.</td></tr><tr><td rowspan="1" colspan="1"><italic><tp:taxon-name><tp:taxon-name-part taxon-name-part-type="genus" reg="Conocephalum">Conocephalum</tp:taxon-name-part><tp:taxon-name-part taxon-name-part-type="species" reg="conicum">conicum</tp:taxon-name-part></tp:taxon-name></italic> (L.) Dumort.</td><td rowspan="1" colspan="1">.</td><td rowspan="1" colspan="1">.</td><td rowspan="1" colspan="1">.</td><td rowspan="1" colspan="1">.</td><td rowspan="1" colspan="1">.</td><td rowspan="1" colspan="1">.</td><td rowspan="1" colspan="1">.</td><td rowspan="1" colspan="1">.</td><td rowspan="1" colspan="1">.</td><td rowspan="1" colspan="1">.</td><td rowspan="1" colspan="1">.</td><td rowspan="1" colspan="1">.</td><td rowspan="1" colspan="1">.</td><td rowspan="1" colspan="1">1</td><td rowspan="1" colspan="1">+</td><td rowspan="1" colspan="1">1</td><td rowspan="1" colspan="1">1</td><td rowspan="1" colspan="1">+</td><td rowspan="1" colspan="1">.</td><td rowspan="1" colspan="1">.</td><td rowspan="1" colspan="1">.</td><td rowspan="1" colspan="1">.</td><td rowspan="1" colspan="1">.</td><td rowspan="1" colspan="1">.</td><td rowspan="1" colspan="1">.</td><td rowspan="1" colspan="1">.</td><td rowspan="1" colspan="1">.</td></tr><tr><td rowspan="1" colspan="28">Other species</td></tr><tr><td rowspan="1" colspan="1"><italic><tp:taxon-name><tp:taxon-name-part taxon-name-part-type="genus" reg="Eurhynchium">Eurhynchium</tp:taxon-name-part><tp:taxon-name-part taxon-name-part-type="species" reg="praelongum">praelongum</tp:taxon-name-part></tp:taxon-name></italic> (Hedw.) Schimp.</td><td rowspan="1" colspan="1">.</td><td rowspan="1" colspan="1">.</td><td rowspan="1" colspan="1">.</td><td rowspan="1" colspan="1">.</td><td rowspan="1" colspan="1">.</td><td rowspan="1" colspan="1">.</td><td rowspan="1" colspan="1">.</td><td rowspan="1" colspan="1">.</td><td rowspan="1" colspan="1">.</td><td rowspan="1" colspan="1">.</td><td rowspan="1" colspan="1">.</td><td rowspan="1" colspan="1">.</td><td rowspan="1" colspan="1">.</td><td rowspan="1" colspan="1">.</td><td rowspan="1" colspan="1">.</td><td rowspan="1" colspan="1">.</td><td rowspan="1" colspan="1">2</td><td rowspan="1" colspan="1">2</td><td rowspan="1" colspan="1">1</td><td rowspan="1" colspan="1">1</td><td rowspan="1" colspan="1">2</td><td rowspan="1" colspan="1">2</td><td rowspan="1" colspan="1">3</td><td rowspan="1" colspan="1">2</td><td rowspan="1" colspan="1">2</td><td rowspan="1" colspan="1">1</td><td rowspan="1" colspan="1">3</td></tr><tr><td rowspan="1" colspan="1"><italic><tp:taxon-name><tp:taxon-name-part taxon-name-part-type="genus" reg="Scorpiurum">Scorpiurum</tp:taxon-name-part><tp:taxon-name-part taxon-name-part-type="species" reg="circinatum">circinatum</tp:taxon-name-part></tp:taxon-name></italic> Fleischer &amp; Loeske</td><td rowspan="1" colspan="1">+</td><td rowspan="1" colspan="1">.</td><td rowspan="1" colspan="1">.</td><td rowspan="1" colspan="1">.</td><td rowspan="1" colspan="1">+</td><td rowspan="1" colspan="1">.</td><td rowspan="1" colspan="1">+</td><td rowspan="1" colspan="1">+</td><td rowspan="1" colspan="1">.</td><td rowspan="1" colspan="1">.</td><td rowspan="1" colspan="1">.</td><td rowspan="1" colspan="1">.</td><td rowspan="1" colspan="1">.</td><td rowspan="1" colspan="1">.</td><td rowspan="1" colspan="1">.</td><td rowspan="1" colspan="1">.</td><td rowspan="1" colspan="1">.</td><td rowspan="1" colspan="1">.</td><td rowspan="1" colspan="1">.</td><td rowspan="1" colspan="1">+</td><td rowspan="1" colspan="1">1</td><td rowspan="1" colspan="1">+</td><td rowspan="1" colspan="1">+</td><td rowspan="1" colspan="1">.</td><td rowspan="1" colspan="1">+</td><td rowspan="1" colspan="1">.</td><td rowspan="1" colspan="1">.</td></tr><tr><td rowspan="1" colspan="1"><italic><tp:taxon-name><tp:taxon-name-part taxon-name-part-type="genus" reg="Rhynchostegiella">Rhynchostegiella</tp:taxon-name-part><tp:taxon-name-part taxon-name-part-type="species" reg="tenella">tenella</tp:taxon-name-part></tp:taxon-name></italic> (Dicks.) Limpr.</td><td rowspan="1" colspan="1">+</td><td rowspan="1" colspan="1">+</td><td rowspan="1" colspan="1">.</td><td rowspan="1" colspan="1">.</td><td rowspan="1" colspan="1">+</td><td rowspan="1" colspan="1">+</td><td rowspan="1" colspan="1">+</td><td rowspan="1" colspan="1">+</td><td rowspan="1" colspan="1">.</td><td rowspan="1" colspan="1">.</td><td rowspan="1" colspan="1">.</td><td rowspan="1" colspan="1">.</td><td rowspan="1" colspan="1">.</td><td rowspan="1" colspan="1">.</td><td rowspan="1" colspan="1">.</td><td rowspan="1" colspan="1">.</td><td rowspan="1" colspan="1">.</td><td rowspan="1" colspan="1">.</td><td rowspan="1" colspan="1">.</td><td rowspan="1" colspan="1">.</td><td rowspan="1" colspan="1">+</td><td rowspan="1" colspan="1">1</td><td rowspan="1" colspan="1">.</td><td rowspan="1" colspan="1">.</td><td rowspan="1" colspan="1">1</td><td rowspan="1" colspan="1">.</td><td rowspan="1" colspan="1">.</td></tr><tr><td rowspan="1" colspan="1"><italic><tp:taxon-name><tp:taxon-name-part taxon-name-part-type="genus" reg="Hypericum">Hypericum</tp:taxon-name-part><tp:taxon-name-part taxon-name-part-type="species" reg="hircinum">hircinum</tp:taxon-name-part></tp:taxon-name></italic> L.</td><td rowspan="1" colspan="1">.</td><td rowspan="1" colspan="1">.</td><td rowspan="1" colspan="1">.</td><td rowspan="1" colspan="1">.</td><td rowspan="1" colspan="1">.</td><td rowspan="1" colspan="1">+</td><td rowspan="1" colspan="1">+</td><td rowspan="1" colspan="1">.</td><td rowspan="1" colspan="1">.</td><td rowspan="1" colspan="1">.</td><td rowspan="1" colspan="1">.</td><td rowspan="1" colspan="1">.</td><td rowspan="1" colspan="1">.</td><td rowspan="1" colspan="1">+</td><td rowspan="1" colspan="1">+</td><td rowspan="1" colspan="1">+</td><td rowspan="1" colspan="1">.</td><td rowspan="1" colspan="1">.</td><td rowspan="1" colspan="1">.</td><td rowspan="1" colspan="1">.</td><td rowspan="1" colspan="1">.</td><td rowspan="1" colspan="1">.</td><td rowspan="1" colspan="1">.</td><td rowspan="1" colspan="1">.</td><td rowspan="1" colspan="1">.</td><td rowspan="1" colspan="1">.</td><td rowspan="1" colspan="1">.</td></tr><tr><td rowspan="1" colspan="1"><italic><tp:taxon-name><tp:taxon-name-part taxon-name-part-type="genus" reg="Eupatorium">Eupatorium</tp:taxon-name-part><tp:taxon-name-part taxon-name-part-type="species" reg="cannabinum">cannabinum</tp:taxon-name-part></tp:taxon-name></italic> L.</td><td rowspan="1" colspan="1">.</td><td rowspan="1" colspan="1">.</td><td rowspan="1" colspan="1">.</td><td rowspan="1" colspan="1">+</td><td rowspan="1" colspan="1">.</td><td rowspan="1" colspan="1">+</td><td rowspan="1" colspan="1">+</td><td rowspan="1" colspan="1">.</td><td rowspan="1" colspan="1">+</td><td rowspan="1" colspan="1">.</td><td rowspan="1" colspan="1">.</td><td rowspan="1" colspan="1">.</td><td rowspan="1" colspan="1">.</td><td rowspan="1" colspan="1">+</td><td rowspan="1" colspan="1">+</td><td rowspan="1" colspan="1">.</td><td rowspan="1" colspan="1">.</td><td rowspan="1" colspan="1">.</td><td rowspan="1" colspan="1">.</td><td rowspan="1" colspan="1">.</td><td rowspan="1" colspan="1">.</td><td rowspan="1" colspan="1">.</td><td rowspan="1" colspan="1">.</td><td rowspan="1" colspan="1">.</td><td rowspan="1" colspan="1">.</td><td rowspan="1" colspan="1">.</td><td rowspan="1" colspan="1">.</td></tr><tr><td rowspan="1" colspan="1"><italic><tp:taxon-name><tp:taxon-name-part taxon-name-part-type="genus" reg="Lotus">Lotus</tp:taxon-name-part><tp:taxon-name-part taxon-name-part-type="species" reg="tenuis">tenuis</tp:taxon-name-part></tp:taxon-name></italic> Waldst. &amp; Kit. ex Willd.</td><td rowspan="1" colspan="1">.</td><td rowspan="1" colspan="1">+</td><td rowspan="1" colspan="1">1</td><td rowspan="1" colspan="1">1</td><td rowspan="1" colspan="1">.</td><td rowspan="1" colspan="1">.</td><td rowspan="1" colspan="1">.</td><td rowspan="1" colspan="1">.</td><td rowspan="1" colspan="1">.</td><td rowspan="1" colspan="1">.</td><td rowspan="1" colspan="1">.</td><td rowspan="1" colspan="1">.</td><td rowspan="1" colspan="1">.</td><td rowspan="1" colspan="1">.</td><td rowspan="1" colspan="1">.</td><td rowspan="1" colspan="1">.</td><td rowspan="1" colspan="1">.</td><td rowspan="1" colspan="1">.</td><td rowspan="1" colspan="1">.</td><td rowspan="1" colspan="1">.</td><td rowspan="1" colspan="1">.</td><td rowspan="1" colspan="1">.</td><td rowspan="1" colspan="1">.</td><td rowspan="1" colspan="1">.</td><td rowspan="1" colspan="1">.</td><td rowspan="1" colspan="1">.</td><td rowspan="1" colspan="1">.</td></tr><tr><td rowspan="1" colspan="1"><italic><tp:taxon-name><tp:taxon-name-part taxon-name-part-type="genus" reg="Equisetum">Equisetum</tp:taxon-name-part><tp:taxon-name-part taxon-name-part-type="species" reg="arvense">arvense</tp:taxon-name-part></tp:taxon-name></italic> L.</td><td rowspan="1" colspan="1">+</td><td rowspan="1" colspan="1">+</td><td rowspan="1" colspan="1">1</td><td rowspan="1" colspan="1">.</td><td rowspan="1" colspan="1">.</td><td rowspan="1" colspan="1">.</td><td rowspan="1" colspan="1">.</td><td rowspan="1" colspan="1">.</td><td rowspan="1" colspan="1">.</td><td rowspan="1" colspan="1">.</td><td rowspan="1" colspan="1">.</td><td rowspan="1" colspan="1">.</td><td rowspan="1" colspan="1">.</td><td rowspan="1" colspan="1">.</td><td rowspan="1" colspan="1">.</td><td rowspan="1" colspan="1">.</td><td rowspan="1" colspan="1">.</td><td rowspan="1" colspan="1">.</td><td rowspan="1" colspan="1">.</td><td rowspan="1" colspan="1">.</td><td rowspan="1" colspan="1">.</td><td rowspan="1" colspan="1">.</td><td rowspan="1" colspan="1">.</td><td rowspan="1" colspan="1">.</td><td rowspan="1" colspan="1">.</td><td rowspan="1" colspan="1">.</td><td rowspan="1" colspan="1">.</td></tr><tr><td rowspan="1" colspan="1"><italic><tp:taxon-name><tp:taxon-name-part taxon-name-part-type="genus" reg="Bryum">Bryum</tp:taxon-name-part></tp:taxon-name></italic> sp.</td><td rowspan="1" colspan="1">.</td><td rowspan="1" colspan="1">.</td><td rowspan="1" colspan="1">.</td><td rowspan="1" colspan="1">.</td><td rowspan="1" colspan="1">.</td><td rowspan="1" colspan="1">.</td><td rowspan="1" colspan="1">.</td><td rowspan="1" colspan="1">.</td><td rowspan="1" colspan="1">.</td><td rowspan="1" colspan="1">.</td><td rowspan="1" colspan="1">.</td><td rowspan="1" colspan="1">.</td><td rowspan="1" colspan="1">.</td><td rowspan="1" colspan="1">.</td><td rowspan="1" colspan="1">.</td><td rowspan="1" colspan="1">.</td><td rowspan="1" colspan="1">.</td><td rowspan="1" colspan="1">.</td><td rowspan="1" colspan="1">.</td><td rowspan="1" colspan="1">+</td><td rowspan="1" colspan="1">.</td><td rowspan="1" colspan="1">+</td><td rowspan="1" colspan="1">+</td><td rowspan="1" colspan="1">.</td><td rowspan="1" colspan="1">.</td><td rowspan="1" colspan="1">.</td><td rowspan="1" colspan="1">.</td></tr><tr><td rowspan="1" colspan="1"><italic><tp:taxon-name><tp:taxon-name-part taxon-name-part-type="genus" reg="Mentha">Mentha</tp:taxon-name-part><tp:taxon-name-part taxon-name-part-type="species" reg="pulegium">pulegium</tp:taxon-name-part></tp:taxon-name></italic> L.</td><td rowspan="1" colspan="1">.</td><td rowspan="1" colspan="1">.</td><td rowspan="1" colspan="1">.</td><td rowspan="1" colspan="1">+</td><td rowspan="1" colspan="1">+</td><td rowspan="1" colspan="1">+</td><td rowspan="1" colspan="1">.</td><td rowspan="1" colspan="1">.</td><td rowspan="1" colspan="1">.</td><td rowspan="1" colspan="1">.</td><td rowspan="1" colspan="1">.</td><td rowspan="1" colspan="1">.</td><td rowspan="1" colspan="1">.</td><td rowspan="1" colspan="1">.</td><td rowspan="1" colspan="1">.</td><td rowspan="1" colspan="1">.</td><td rowspan="1" colspan="1">.</td><td rowspan="1" colspan="1">.</td><td rowspan="1" colspan="1">.</td><td rowspan="1" colspan="1">.</td><td rowspan="1" colspan="1">.</td><td rowspan="1" colspan="1">.</td><td rowspan="1" colspan="1">.</td><td rowspan="1" colspan="1">.</td><td rowspan="1" colspan="1">.</td><td rowspan="1" colspan="1">.</td><td rowspan="1" colspan="1">.</td></tr><tr><td rowspan="1" colspan="1"><italic><tp:taxon-name><tp:taxon-name-part taxon-name-part-type="genus" reg="Crepis">Crepis</tp:taxon-name-part><tp:taxon-name-part taxon-name-part-type="species" reg="leontodontoides">leontodontoides</tp:taxon-name-part></tp:taxon-name></italic> All.</td><td rowspan="1" colspan="1">.</td><td rowspan="1" colspan="1">.</td><td rowspan="1" colspan="1">.</td><td rowspan="1" colspan="1">+</td><td rowspan="1" colspan="1">+</td><td rowspan="1" colspan="1">.</td><td rowspan="1" colspan="1">.</td><td rowspan="1" colspan="1">.</td><td rowspan="1" colspan="1">.</td><td rowspan="1" colspan="1">.</td><td rowspan="1" colspan="1">.</td><td rowspan="1" colspan="1">.</td><td rowspan="1" colspan="1">.</td><td rowspan="1" colspan="1">.</td><td rowspan="1" colspan="1">.</td><td rowspan="1" colspan="1">.</td><td rowspan="1" colspan="1">.</td><td rowspan="1" colspan="1">.</td><td rowspan="1" colspan="1">.</td><td rowspan="1" colspan="1">.</td><td rowspan="1" colspan="1">.</td><td rowspan="1" colspan="1">.</td><td rowspan="1" colspan="1">.</td><td rowspan="1" colspan="1">.</td><td rowspan="1" colspan="1">.</td><td rowspan="1" colspan="1">.</td><td rowspan="1" colspan="1">.</td></tr><tr><td rowspan="1" colspan="1"><italic><tp:taxon-name><tp:taxon-name-part taxon-name-part-type="genus" reg="Pulicaria">Pulicaria</tp:taxon-name-part><tp:taxon-name-part taxon-name-part-type="species" reg="dysenterica">dysenterica</tp:taxon-name-part></tp:taxon-name></italic> (L.) Bernh.</td><td rowspan="1" colspan="1">.</td><td rowspan="1" colspan="1">.</td><td rowspan="1" colspan="1">.</td><td rowspan="1" colspan="1">.</td><td rowspan="1" colspan="1">.</td><td rowspan="1" colspan="1">.</td><td rowspan="1" colspan="1">+</td><td rowspan="1" colspan="1">+</td><td rowspan="1" colspan="1">.</td><td rowspan="1" colspan="1">.</td><td rowspan="1" colspan="1">.</td><td rowspan="1" colspan="1">.</td><td rowspan="1" colspan="1">.</td><td rowspan="1" colspan="1">.</td><td rowspan="1" colspan="1">.</td><td rowspan="1" colspan="1">.</td><td rowspan="1" colspan="1">.</td><td rowspan="1" colspan="1">.</td><td rowspan="1" colspan="1">.</td><td rowspan="1" colspan="1">.</td><td rowspan="1" colspan="1">.</td><td rowspan="1" colspan="1">.</td><td rowspan="1" colspan="1">.</td><td rowspan="1" colspan="1">.</td><td rowspan="1" colspan="1">.</td><td rowspan="1" colspan="1">.</td><td rowspan="1" colspan="1">.</td></tr><tr><td rowspan="1" colspan="1"><italic><tp:taxon-name><tp:taxon-name-part taxon-name-part-type="genus" reg="Lysimachia">Lysimachia</tp:taxon-name-part><tp:taxon-name-part taxon-name-part-type="species" reg="nemorum">nemorum</tp:taxon-name-part></tp:taxon-name></italic> L.</td><td rowspan="1" colspan="1">.</td><td rowspan="1" colspan="1">.</td><td rowspan="1" colspan="1">.</td><td rowspan="1" colspan="1">.</td><td rowspan="1" colspan="1">.</td><td rowspan="1" colspan="1">.</td><td rowspan="1" colspan="1">.</td><td rowspan="1" colspan="1">.</td><td rowspan="1" colspan="1">.</td><td rowspan="1" colspan="1">.</td><td rowspan="1" colspan="1">.</td><td rowspan="1" colspan="1">.</td><td rowspan="1" colspan="1">.</td><td rowspan="1" colspan="1">+</td><td rowspan="1" colspan="1">1</td><td rowspan="1" colspan="1">.</td><td rowspan="1" colspan="1">.</td><td rowspan="1" colspan="1">.</td><td rowspan="1" colspan="1">.</td><td rowspan="1" colspan="1">.</td><td rowspan="1" colspan="1">.</td><td rowspan="1" colspan="1">.</td><td rowspan="1" colspan="1">.</td><td rowspan="1" colspan="1">.</td><td rowspan="1" colspan="1">.</td><td rowspan="1" colspan="1">.</td><td rowspan="1" colspan="1">.</td></tr><tr><td rowspan="1" colspan="1"><italic><tp:taxon-name><tp:taxon-name-part taxon-name-part-type="genus" reg="Agrostis">Agrostis</tp:taxon-name-part><tp:taxon-name-part taxon-name-part-type="species" reg="stolonifera">stolonifera</tp:taxon-name-part></tp:taxon-name></italic> L.</td><td rowspan="1" colspan="1">.</td><td rowspan="1" colspan="1">.</td><td rowspan="1" colspan="1">.</td><td rowspan="1" colspan="1">.</td><td rowspan="1" colspan="1">.</td><td rowspan="1" colspan="1">.</td><td rowspan="1" colspan="1">.</td><td rowspan="1" colspan="1">.</td><td rowspan="1" colspan="1">.</td><td rowspan="1" colspan="1">.</td><td rowspan="1" colspan="1">.</td><td rowspan="1" colspan="1">.</td><td rowspan="1" colspan="1">.</td><td rowspan="1" colspan="1">.</td><td rowspan="1" colspan="1">+</td><td rowspan="1" colspan="1">+</td><td rowspan="1" colspan="1">.</td><td rowspan="1" colspan="1">.</td><td rowspan="1" colspan="1">.</td><td rowspan="1" colspan="1">.</td><td rowspan="1" colspan="1">.</td><td rowspan="1" colspan="1">.</td><td rowspan="1" colspan="1">.</td><td rowspan="1" colspan="1">.</td><td rowspan="1" colspan="1">.</td><td rowspan="1" colspan="1">.</td><td rowspan="1" colspan="1">.</td></tr><tr><td rowspan="1" colspan="1"><italic><tp:taxon-name><tp:taxon-name-part taxon-name-part-type="genus" reg="Mycelis">Mycelis</tp:taxon-name-part><tp:taxon-name-part taxon-name-part-type="species" reg="muralis">muralis</tp:taxon-name-part></tp:taxon-name></italic> (L.) Dumort.</td><td rowspan="1" colspan="1">.</td><td rowspan="1" colspan="1">.</td><td rowspan="1" colspan="1">.</td><td rowspan="1" colspan="1">.</td><td rowspan="1" colspan="1">.</td><td rowspan="1" colspan="1">.</td><td rowspan="1" colspan="1">.</td><td rowspan="1" colspan="1">.</td><td rowspan="1" colspan="1">.</td><td rowspan="1" colspan="1">.</td><td rowspan="1" colspan="1">.</td><td rowspan="1" colspan="1">.</td><td rowspan="1" colspan="1">.</td><td rowspan="1" colspan="1">.</td><td rowspan="1" colspan="1">+</td><td rowspan="1" colspan="1">+</td><td rowspan="1" colspan="1">.</td><td rowspan="1" colspan="1">.</td><td rowspan="1" colspan="1">.</td><td rowspan="1" colspan="1">.</td><td rowspan="1" colspan="1">.</td><td rowspan="1" colspan="1">.</td><td rowspan="1" colspan="1">.</td><td rowspan="1" colspan="1">.</td><td rowspan="1" colspan="1">.</td><td rowspan="1" colspan="1">.</td><td rowspan="1" colspan="1">.</td></tr><tr><td rowspan="1" colspan="1"><italic><tp:taxon-name><tp:taxon-name-part taxon-name-part-type="genus" reg="Brachypodium">Brachypodium</tp:taxon-name-part><tp:taxon-name-part taxon-name-part-type="species" reg="sylvaticum">sylvaticum</tp:taxon-name-part></tp:taxon-name></italic> (Huds.) P.Beauv.</td><td rowspan="1" colspan="1">.</td><td rowspan="1" colspan="1">.</td><td rowspan="1" colspan="1">.</td><td rowspan="1" colspan="1">.</td><td rowspan="1" colspan="1">.</td><td rowspan="1" colspan="1">.</td><td rowspan="1" colspan="1">.</td><td rowspan="1" colspan="1">.</td><td rowspan="1" colspan="1">.</td><td rowspan="1" colspan="1">.</td><td rowspan="1" colspan="1">.</td><td rowspan="1" colspan="1">.</td><td rowspan="1" colspan="1">.</td><td rowspan="1" colspan="1">.</td><td rowspan="1" colspan="1">+</td><td rowspan="1" colspan="1">+</td><td rowspan="1" colspan="1">.</td><td rowspan="1" colspan="1">.</td><td rowspan="1" colspan="1">.</td><td rowspan="1" colspan="1">.</td><td rowspan="1" colspan="1">.</td><td rowspan="1" colspan="1">.</td><td rowspan="1" colspan="1">.</td><td rowspan="1" colspan="1">.</td><td rowspan="1" colspan="1">.</td><td rowspan="1" colspan="1">.</td><td rowspan="1" colspan="1">.</td></tr><tr><td rowspan="1" colspan="1"><italic><tp:taxon-name><tp:taxon-name-part taxon-name-part-type="genus" reg="Fissidens">Fissidens</tp:taxon-name-part><tp:taxon-name-part taxon-name-part-type="species" reg="taxifolius">taxifolius</tp:taxon-name-part></tp:taxon-name></italic> Hedw.</td><td rowspan="1" colspan="1">.</td><td rowspan="1" colspan="1">.</td><td rowspan="1" colspan="1">.</td><td rowspan="1" colspan="1">.</td><td rowspan="1" colspan="1">.</td><td rowspan="1" colspan="1">.</td><td rowspan="1" colspan="1">.</td><td rowspan="1" colspan="1">.</td><td rowspan="1" colspan="1">.</td><td rowspan="1" colspan="1">.</td><td rowspan="1" colspan="1">.</td><td rowspan="1" colspan="1">.</td><td rowspan="1" colspan="1">.</td><td rowspan="1" colspan="1">.</td><td rowspan="1" colspan="1">+</td><td rowspan="1" colspan="1">1</td><td rowspan="1" colspan="1">.</td><td rowspan="1" colspan="1">.</td><td rowspan="1" colspan="1">.</td><td rowspan="1" colspan="1">.</td><td rowspan="1" colspan="1">.</td><td rowspan="1" colspan="1">.</td><td rowspan="1" colspan="1">.</td><td rowspan="1" colspan="1">.</td><td rowspan="1" colspan="1">.</td><td rowspan="1" colspan="1">.</td><td rowspan="1" colspan="1">.</td></tr><tr><td rowspan="1" colspan="1"><italic><tp:taxon-name><tp:taxon-name-part taxon-name-part-type="genus" reg="Carex">Carex</tp:taxon-name-part></tp:taxon-name></italic> sp.
            </td><td rowspan="1" colspan="1">.</td><td rowspan="1" colspan="1">.</td><td rowspan="1" colspan="1">1</td><td rowspan="1" colspan="1">.</td><td rowspan="1" colspan="1">+</td><td rowspan="1" colspan="1">.</td><td rowspan="1" colspan="1">.</td><td rowspan="1" colspan="1">.</td><td rowspan="1" colspan="1">.</td><td rowspan="1" colspan="1">.</td><td rowspan="1" colspan="1">.</td><td rowspan="1" colspan="1">.</td><td rowspan="1" colspan="1">.</td><td rowspan="1" colspan="1">.</td><td rowspan="1" colspan="1">.</td><td rowspan="1" colspan="1">.</td><td rowspan="1" colspan="1">.</td><td rowspan="1" colspan="1">.</td><td rowspan="1" colspan="1">.</td><td rowspan="1" colspan="1">.</td><td rowspan="1" colspan="1">.</td><td rowspan="1" colspan="1">.</td><td rowspan="1" colspan="1">.</td><td rowspan="1" colspan="1">.</td><td rowspan="1" colspan="1">.</td><td rowspan="1" colspan="1">.</td><td rowspan="1" colspan="1">.</td></tr><tr><td rowspan="1" colspan="1"><italic><tp:taxon-name><tp:taxon-name-part taxon-name-part-type="genus" reg="Potentilla">Potentilla</tp:taxon-name-part><tp:taxon-name-part taxon-name-part-type="species" reg="reptans">reptans</tp:taxon-name-part></tp:taxon-name></italic> L.</td><td rowspan="1" colspan="1">.</td><td rowspan="1" colspan="1">.</td><td rowspan="1" colspan="1">.</td><td rowspan="1" colspan="1">.</td><td rowspan="1" colspan="1">.</td><td rowspan="1" colspan="1">.</td><td rowspan="1" colspan="1">.</td><td rowspan="1" colspan="1">.</td><td rowspan="1" colspan="1">.</td><td rowspan="1" colspan="1">.</td><td rowspan="1" colspan="1">.</td><td rowspan="1" colspan="1">.</td><td rowspan="1" colspan="1">.</td><td rowspan="1" colspan="1">.</td><td rowspan="1" colspan="1">.</td><td rowspan="1" colspan="1">.</td><td rowspan="1" colspan="1">+</td><td rowspan="1" colspan="1">.</td><td rowspan="1" colspan="1">1</td><td rowspan="1" colspan="1">.</td><td rowspan="1" colspan="1">.</td><td rowspan="1" colspan="1">.</td><td rowspan="1" colspan="1">.</td><td rowspan="1" colspan="1">.</td><td rowspan="1" colspan="1">.</td><td rowspan="1" colspan="1">.</td><td rowspan="1" colspan="1">.</td></tr><tr><td rowspan="1" colspan="1"><italic><tp:taxon-name><tp:taxon-name-part taxon-name-part-type="genus" reg="Centaurium">Centaurium</tp:taxon-name-part><tp:taxon-name-part taxon-name-part-type="species" reg="pulchellum">pulchellum</tp:taxon-name-part></tp:taxon-name></italic> (Sw.) Druce</td><td rowspan="1" colspan="1">.</td><td rowspan="1" colspan="1">.</td><td rowspan="1" colspan="1">+</td><td rowspan="1" colspan="1">.</td><td rowspan="1" colspan="1">.</td><td rowspan="1" colspan="1">.</td><td rowspan="1" colspan="1">.</td><td rowspan="1" colspan="1">.</td><td rowspan="1" colspan="1">.</td><td rowspan="1" colspan="1">.</td><td rowspan="1" colspan="1">.</td><td rowspan="1" colspan="1">.</td><td rowspan="1" colspan="1">.</td><td rowspan="1" colspan="1">.</td><td rowspan="1" colspan="1">.</td><td rowspan="1" colspan="1">.</td><td rowspan="1" colspan="1">.</td><td rowspan="1" colspan="1">.</td><td rowspan="1" colspan="1">.</td><td rowspan="1" colspan="1">.</td><td rowspan="1" colspan="1">.</td><td rowspan="1" colspan="1">.</td><td rowspan="1" colspan="1">.</td><td rowspan="1" colspan="1">.</td><td rowspan="1" colspan="1">.</td><td rowspan="1" colspan="1">.</td><td rowspan="1" colspan="1">.</td></tr><tr><td rowspan="1" colspan="1">
                        <tp:taxon-name><tp:taxon-name-part taxon-name-part-type="genus" reg="Dittrichia">Dittrichia</tp:taxon-name-part><tp:taxon-name-part taxon-name-part-type="species" reg="viscosa">viscosa</tp:taxon-name-part><tp:taxon-name-part taxon-name-part-type="basionym-authority">(L.)</tp:taxon-name-part><tp:taxon-name-part taxon-name-part-type="authority">Greuter</tp:taxon-name-part><tp:taxon-name-part taxon-name-part-type="infraspecific-rank">subsp.</tp:taxon-name-part><tp:taxon-name-part taxon-name-part-type="subspecies" reg="viscosa">viscosa</tp:taxon-name-part></tp:taxon-name>
                      </td><td rowspan="1" colspan="1">+</td><td rowspan="1" colspan="1">.</td><td rowspan="1" colspan="1">.</td><td rowspan="1" colspan="1">.</td><td rowspan="1" colspan="1">.</td><td rowspan="1" colspan="1">.</td><td rowspan="1" colspan="1">.</td><td rowspan="1" colspan="1">.</td><td rowspan="1" colspan="1">.</td><td rowspan="1" colspan="1">.</td><td rowspan="1" colspan="1">.</td><td rowspan="1" colspan="1">.</td><td rowspan="1" colspan="1">.</td><td rowspan="1" colspan="1">.</td><td rowspan="1" colspan="1">.</td><td rowspan="1" colspan="1">.</td><td rowspan="1" colspan="1">.</td><td rowspan="1" colspan="1">.</td><td rowspan="1" colspan="1">.</td><td rowspan="1" colspan="1">.</td><td rowspan="1" colspan="1">.</td><td rowspan="1" colspan="1">.</td><td rowspan="1" colspan="1">.</td><td rowspan="1" colspan="1">.</td><td rowspan="1" colspan="1">.</td><td rowspan="1" colspan="1">.</td><td rowspan="1" colspan="1">.</td></tr><tr><td rowspan="1" colspan="1"><italic><tp:taxon-name><tp:taxon-name-part taxon-name-part-type="genus" reg="Chenopodium">Chenopodium</tp:taxon-name-part><tp:taxon-name-part taxon-name-part-type="species" reg="album">album</tp:taxon-name-part></tp:taxon-name></italic> L.</td><td rowspan="1" colspan="1">.</td><td rowspan="1" colspan="1">+</td><td rowspan="1" colspan="1">.</td><td rowspan="1" colspan="1">.</td><td rowspan="1" colspan="1">.</td><td rowspan="1" colspan="1">.</td><td rowspan="1" colspan="1">.</td><td rowspan="1" colspan="1">.</td><td rowspan="1" colspan="1">.</td><td rowspan="1" colspan="1">.</td><td rowspan="1" colspan="1">.</td><td rowspan="1" colspan="1">.</td><td rowspan="1" colspan="1">.</td><td rowspan="1" colspan="1">.</td><td rowspan="1" colspan="1">.</td><td rowspan="1" colspan="1">.</td><td rowspan="1" colspan="1">.</td><td rowspan="1" colspan="1">.</td><td rowspan="1" colspan="1">.</td><td rowspan="1" colspan="1">.</td><td rowspan="1" colspan="1">.</td><td rowspan="1" colspan="1">.</td><td rowspan="1" colspan="1">.</td><td rowspan="1" colspan="1">.</td><td rowspan="1" colspan="1">.</td><td rowspan="1" colspan="1">.</td><td rowspan="1" colspan="1">.</td></tr><tr><td rowspan="1" colspan="1"><italic><tp:taxon-name><tp:taxon-name-part taxon-name-part-type="genus" reg="Carex">Carex</tp:taxon-name-part><tp:taxon-name-part taxon-name-part-type="species" reg="pendula">pendula</tp:taxon-name-part></tp:taxon-name></italic> Huds.</td><td rowspan="1" colspan="1">.</td><td rowspan="1" colspan="1">.</td><td rowspan="1" colspan="1">.</td><td rowspan="1" colspan="1">.</td><td rowspan="1" colspan="1">.</td><td rowspan="1" colspan="1">.</td><td rowspan="1" colspan="1">.</td><td rowspan="1" colspan="1">.</td><td rowspan="1" colspan="1">.</td><td rowspan="1" colspan="1">.</td><td rowspan="1" colspan="1">.</td><td rowspan="1" colspan="1">.</td><td rowspan="1" colspan="1">.</td><td rowspan="1" colspan="1">.</td><td rowspan="1" colspan="1">+</td><td rowspan="1" colspan="1">.</td><td rowspan="1" colspan="1">.</td><td rowspan="1" colspan="1">.</td><td rowspan="1" colspan="1">.</td><td rowspan="1" colspan="1">.</td><td rowspan="1" colspan="1">.</td><td rowspan="1" colspan="1">.</td><td rowspan="1" colspan="1">.</td><td rowspan="1" colspan="1">.</td><td rowspan="1" colspan="1">.</td><td rowspan="1" colspan="1">.</td><td rowspan="1" colspan="1">.</td></tr><tr><td rowspan="1" colspan="1"><italic><tp:taxon-name><tp:taxon-name-part taxon-name-part-type="genus" reg="Angelica">Angelica</tp:taxon-name-part><tp:taxon-name-part taxon-name-part-type="species" reg="sylvestris">sylvestris</tp:taxon-name-part></tp:taxon-name></italic> L.</td><td rowspan="1" colspan="1">.</td><td rowspan="1" colspan="1">.</td><td rowspan="1" colspan="1">.</td><td rowspan="1" colspan="1">.</td><td rowspan="1" colspan="1">.</td><td rowspan="1" colspan="1">.</td><td rowspan="1" colspan="1">.</td><td rowspan="1" colspan="1">.</td><td rowspan="1" colspan="1">.</td><td rowspan="1" colspan="1">.</td><td rowspan="1" colspan="1">.</td><td rowspan="1" colspan="1">.</td><td rowspan="1" colspan="1">.</td><td rowspan="1" colspan="1">.</td><td rowspan="1" colspan="1">+</td><td rowspan="1" colspan="1">.</td><td rowspan="1" colspan="1">.</td><td rowspan="1" colspan="1">.</td><td rowspan="1" colspan="1">.</td><td rowspan="1" colspan="1">.</td><td rowspan="1" colspan="1">.</td><td rowspan="1" colspan="1">.</td><td rowspan="1" colspan="1">.</td><td rowspan="1" colspan="1">.</td><td rowspan="1" colspan="1">.</td><td rowspan="1" colspan="1">.</td><td rowspan="1" colspan="1">.</td></tr><tr><td rowspan="1" colspan="1"><italic><tp:taxon-name><tp:taxon-name-part taxon-name-part-type="genus" reg="Helosciadium">Helosciadium</tp:taxon-name-part><tp:taxon-name-part taxon-name-part-type="species" reg="nodiflorum">nodiflorum</tp:taxon-name-part></tp:taxon-name></italic> (L.) W.D.J.Koch</td><td rowspan="1" colspan="1">.</td><td rowspan="1" colspan="1">.</td><td rowspan="1" colspan="1">.</td><td rowspan="1" colspan="1">.</td><td rowspan="1" colspan="1">.</td><td rowspan="1" colspan="1">.</td><td rowspan="1" colspan="1">.</td><td rowspan="1" colspan="1">.</td><td rowspan="1" colspan="1">.</td><td rowspan="1" colspan="1">.</td><td rowspan="1" colspan="1">.</td><td rowspan="1" colspan="1">.</td><td rowspan="1" colspan="1">.</td><td rowspan="1" colspan="1">.</td><td rowspan="1" colspan="1">+</td><td rowspan="1" colspan="1">.</td><td rowspan="1" colspan="1">.</td><td rowspan="1" colspan="1">.</td><td rowspan="1" colspan="1">.</td><td rowspan="1" colspan="1">.</td><td rowspan="1" colspan="1">.</td><td rowspan="1" colspan="1">.</td><td rowspan="1" colspan="1">.</td><td rowspan="1" colspan="1">.</td><td rowspan="1" colspan="1">.</td><td rowspan="1" colspan="1">.</td><td rowspan="1" colspan="1">.</td></tr><tr><td rowspan="1" colspan="1"><tp:taxon-name><tp:taxon-name-part taxon-name-part-type="genus" reg="Viola">Viola</tp:taxon-name-part><tp:taxon-name-part taxon-name-part-type="species" reg="alba">alba</tp:taxon-name-part><tp:taxon-name-part taxon-name-part-type="authority">Besser</tp:taxon-name-part><tp:taxon-name-part taxon-name-part-type="infraspecific-rank">subsp.</tp:taxon-name-part><tp:taxon-name-part taxon-name-part-type="subspecies" reg="dehnhardtii">dehnhardtii</tp:taxon-name-part></tp:taxon-name> (Ten.) W.Becker</td><td rowspan="1" colspan="1">.</td><td rowspan="1" colspan="1">.</td><td rowspan="1" colspan="1">.</td><td rowspan="1" colspan="1">.</td><td rowspan="1" colspan="1">.</td><td rowspan="1" colspan="1">.</td><td rowspan="1" colspan="1">.</td><td rowspan="1" colspan="1">.</td><td rowspan="1" colspan="1">.</td><td rowspan="1" colspan="1">.</td><td rowspan="1" colspan="1">.</td><td rowspan="1" colspan="1">.</td><td rowspan="1" colspan="1">.</td><td rowspan="1" colspan="1">.</td><td rowspan="1" colspan="1">.</td><td rowspan="1" colspan="1">+</td><td rowspan="1" colspan="1">.</td><td rowspan="1" colspan="1">.</td><td rowspan="1" colspan="1">.</td><td rowspan="1" colspan="1">.</td><td rowspan="1" colspan="1">.</td><td rowspan="1" colspan="1">.</td><td rowspan="1" colspan="1">.</td><td rowspan="1" colspan="1">.</td><td rowspan="1" colspan="1">.</td><td rowspan="1" colspan="1">.</td><td rowspan="1" colspan="1">.</td></tr><tr><td rowspan="1" colspan="1"><italic><tp:taxon-name><tp:taxon-name-part taxon-name-part-type="genus" reg="Hypericum">Hypericum</tp:taxon-name-part><tp:taxon-name-part taxon-name-part-type="species" reg="tetrapterum">tetrapterum</tp:taxon-name-part></tp:taxon-name></italic> Fr.</td><td rowspan="1" colspan="1">.</td><td rowspan="1" colspan="1">.</td><td rowspan="1" colspan="1">.</td><td rowspan="1" colspan="1">.</td><td rowspan="1" colspan="1">.</td><td rowspan="1" colspan="1">.</td><td rowspan="1" colspan="1">.</td><td rowspan="1" colspan="1">.</td><td rowspan="1" colspan="1">.</td><td rowspan="1" colspan="1">+</td><td rowspan="1" colspan="1">.</td><td rowspan="1" colspan="1">.</td><td rowspan="1" colspan="1">.</td><td rowspan="1" colspan="1">.</td><td rowspan="1" colspan="1">.</td><td rowspan="1" colspan="1">.</td><td rowspan="1" colspan="1">.</td><td rowspan="1" colspan="1">.</td><td rowspan="1" colspan="1">.</td><td rowspan="1" colspan="1">.</td><td rowspan="1" colspan="1">.</td><td rowspan="1" colspan="1">.</td><td rowspan="1" colspan="1">.</td><td rowspan="1" colspan="1">.</td><td rowspan="1" colspan="1">.</td><td rowspan="1" colspan="1">.</td><td rowspan="1" colspan="1">.</td></tr></tbody></table><table-wrap-foot><fn><p>Rel. 1–8: Sosio River (Chiusa Sclafani), 10/07/2018 Rel. 9: Oreto River (Palermo), 29/07/2018 Rel. 10–12: Mt. Canalotto (Piazza Armerina), 16/10/2021 Rel. 13: Cataratta Spring (Petralia Soprana (15/07/2017 Rel. 14–16: Passo Pirtuso Valley, S. Lucia del Mela, 19/7/2020 Rel. 17–19: Lao River, Papasidero (Calabria), 6/08/2018 Rel. 20–27: Caledonia Waterfalls, Cyprus 06/10/1988</p></fn></table-wrap-foot></table-wrap><p>Distribution: The association was surveyed along the Sosio river near Chiusa Sclafani, where it is quite frequent, and the Oreto River near Palermo, where, however, it is currently very rare.</p></sec><sec sec-type="﻿B– Adianto capilli–veneris–Solenopsietum madoniari ass. nov. hoc loco (Table 1, association B)" id="SECID0EVXAK"><title>﻿B– <italic>Adianto capilli–veneris</italic>–<italic>Solenopsietum madoniari</italic> ass. nov. hoc loco (Table <xref ref-type="table" rid="T1">1</xref>, association B)</title><p>Holotypus: rel. 10, hoc loco.</p><p>Characteristic species: <tp:taxon-name><tp:taxon-name-part taxon-name-part-type="genus" reg="Solenopsis">Solenopsis</tp:taxon-name-part><tp:taxon-name-part taxon-name-part-type="species" reg="bivonae">bivonae</tp:taxon-name-part><tp:taxon-name-part taxon-name-part-type="infraspecific-rank">subsp.</tp:taxon-name-part><tp:taxon-name-part taxon-name-part-type="subspecies" reg="madoniarum">madoniarum</tp:taxon-name-part></tp:taxon-name>.</p><p>Structure and ecology: This association is localized in a habitat very similar to those colonized by the previous one but linked to stands with higher elevation (700–1200 m a.s.l.). This vegetation shows a lower coverage of <italic>Adiantum capillus–veneris</italic> and a more developed bryophytic layer, characterized by <italic><tp:taxon-name><tp:taxon-name-part taxon-name-part-type="genus" reg="Eucladium">Eucladium</tp:taxon-name-part><tp:taxon-name-part taxon-name-part-type="species" reg="verticillatum">verticillatum</tp:taxon-name-part></tp:taxon-name></italic> and <italic><tp:taxon-name><tp:taxon-name-part taxon-name-part-type="genus" reg="Pellia">Pellia</tp:taxon-name-part><tp:taxon-name-part taxon-name-part-type="species" reg="endiviifolia">endiviifolia</tp:taxon-name-part></tp:taxon-name></italic>. This habitat is represented by vertical rocky walls with dripping waters coming from small springs.</p><p>Distribution: This association is quite rare, and was observed in a few mountain localities, like near Piazza Armerian and Petralia Soprana.</p></sec><sec sec-type="﻿C– Adianto capilli–veneris–Solenopsietum peloritanae ass. nov. hoc loco (Table 1, association C)" id="SECID0ERZAK"><title>﻿C– <italic>Adianto capilli–veneris</italic>–<italic>Solenopsietum peloritanae</italic> ass. nov. hoc loco (Table <xref ref-type="table" rid="T1">1</xref>, association C)</title><p>Holotypus: rel. 14, hoc loco.</p><p>Characteristic species: <tp:taxon-name><tp:taxon-name-part taxon-name-part-type="genus" reg="Solenopsis">Solenopsis</tp:taxon-name-part><tp:taxon-name-part taxon-name-part-type="species" reg="bivonae">bivonae</tp:taxon-name-part><tp:taxon-name-part taxon-name-part-type="infraspecific-rank">subsp.</tp:taxon-name-part><tp:taxon-name-part taxon-name-part-type="subspecies" reg="peloritana">peloritana</tp:taxon-name-part></tp:taxon-name>.</p><p>Structure and ecology: It is a sub-mountain association closely linked to metamorphic vertical rocky walls with dripping groundwaters at an elevation of 600–700 m a.s.l. The bryophytic layer is represented by <italic><tp:taxon-name><tp:taxon-name-part taxon-name-part-type="genus" reg="Pellia">Pellia</tp:taxon-name-part><tp:taxon-name-part taxon-name-part-type="species" reg="epiphylla">epiphylla</tp:taxon-name-part></tp:taxon-name></italic> and <italic><tp:taxon-name><tp:taxon-name-part taxon-name-part-type="genus" reg="Conocephalum">Conocephalum</tp:taxon-name-part><tp:taxon-name-part taxon-name-part-type="species" reg="conicum">conicum</tp:taxon-name-part></tp:taxon-name></italic>, where <italic>Adiantum capillus–veneris</italic>, <tp:taxon-name><tp:taxon-name-part taxon-name-part-type="genus" reg="Solenopsis">Solenopsis</tp:taxon-name-part><tp:taxon-name-part taxon-name-part-type="species" reg="bivonae">bivonae</tp:taxon-name-part><tp:taxon-name-part taxon-name-part-type="infraspecific-rank">subsp.</tp:taxon-name-part><tp:taxon-name-part taxon-name-part-type="subspecies" reg="peloritana">peloritana</tp:taxon-name-part></tp:taxon-name> and <italic><tp:taxon-name><tp:taxon-name-part taxon-name-part-type="genus" reg="Samolus">Samolus</tp:taxon-name-part><tp:taxon-name-part taxon-name-part-type="species" reg="valerandi">valerandi</tp:taxon-name-part></tp:taxon-name></italic> grow, often with high values of coverage.</p><p>Distribution: This association is exclusive of a small stand in the Tyrrhenian slope of the Peloritani range.</p></sec><sec sec-type="﻿D– Adianto capilli–veneris–Solenopsietum brutiae ass. nov. hoc loco (Table 1, association D)" id="SECID0EJ3AK"><title>﻿D– <italic>Adianto capilli–veneris</italic>–<italic>Solenopsietum brutiae</italic> ass. nov. hoc loco (Table <xref ref-type="table" rid="T1">1</xref>, association D)</title><p>Holotypus: rel. 17, hoc loco.</p><p>Characteristic species: <tp:taxon-name><tp:taxon-name-part taxon-name-part-type="genus" reg="Solenopsis">Solenopsis</tp:taxon-name-part><tp:taxon-name-part taxon-name-part-type="species" reg="bivonae">bivonae</tp:taxon-name-part><tp:taxon-name-part taxon-name-part-type="infraspecific-rank">subsp.</tp:taxon-name-part><tp:taxon-name-part taxon-name-part-type="subspecies" reg="brutia">brutia</tp:taxon-name-part></tp:taxon-name>.</p><p>Structure and ecology: This association was surveyed on metamorphic wet rocky outcrops along the banks of perennial water–courses at an elevation of 130–350 m a.s.l. Physiognomically, this vegetation is dominated by <italic>Adiantum capillus–veneris</italic> and <tp:taxon-name><tp:taxon-name-part taxon-name-part-type="genus" reg="Solenopsis">Solenopsis</tp:taxon-name-part><tp:taxon-name-part taxon-name-part-type="species" reg="bivonae">bivonae</tp:taxon-name-part><tp:taxon-name-part taxon-name-part-type="infraspecific-rank">subsp.</tp:taxon-name-part><tp:taxon-name-part taxon-name-part-type="subspecies" reg="brutia">brutia</tp:taxon-name-part></tp:taxon-name>, which grow on a well-developed bryophytic layer, characterized by <italic><tp:taxon-name><tp:taxon-name-part taxon-name-part-type="genus" reg="Pellia">Pellia</tp:taxon-name-part><tp:taxon-name-part taxon-name-part-type="species" reg="epiphylla">epiphylla</tp:taxon-name-part></tp:taxon-name></italic>, <italic><tp:taxon-name><tp:taxon-name-part taxon-name-part-type="genus" reg="Eucladium">Eucladium</tp:taxon-name-part><tp:taxon-name-part taxon-name-part-type="species" reg="verticillatum">verticillatum</tp:taxon-name-part></tp:taxon-name></italic>, <italic><tp:taxon-name><tp:taxon-name-part taxon-name-part-type="genus" reg="Conocephalum">Conocephalum</tp:taxon-name-part><tp:taxon-name-part taxon-name-part-type="species" reg="conicum">conicum</tp:taxon-name-part></tp:taxon-name></italic>, and <italic><tp:taxon-name><tp:taxon-name-part taxon-name-part-type="genus" reg="Eurhynchium">Eurhynchium</tp:taxon-name-part><tp:taxon-name-part taxon-name-part-type="species" reg="praelongum">praelongum</tp:taxon-name-part></tp:taxon-name></italic>.</p><p>Distribution: This association was observed in North Calabria, along the banks of the lower reaches of the Lao river.</p></sec><sec sec-type="﻿E– Adianto capilli–veneris–Solenopsietum meikleanae ass. nov. hoc loco (Table 1, association E)" id="SECID0EV6AK"><title>﻿E– <italic>Adianto capilli–veneris</italic>–<italic><tp:taxon-name><tp:taxon-name-part taxon-name-part-type="genus" reg="Solenopsietum">Solenopsietum</tp:taxon-name-part><tp:taxon-name-part taxon-name-part-type="species" reg="meikleanae">meikleanae</tp:taxon-name-part></tp:taxon-name></italic> ass. nov. hoc loco (Table <xref ref-type="table" rid="T1">1</xref>, association E)</title><p>Holotypus: rel 22, hoc loco.</p><p>Characteristic species: <italic><tp:taxon-name><tp:taxon-name-part taxon-name-part-type="genus" reg="Solenopsis">Solenopsis</tp:taxon-name-part><tp:taxon-name-part taxon-name-part-type="species" reg="meikleana">meikleana</tp:taxon-name-part></tp:taxon-name></italic> and <italic><tp:taxon-name><tp:taxon-name-part taxon-name-part-type="genus" reg="Carex">Carex</tp:taxon-name-part><tp:taxon-name-part taxon-name-part-type="species" reg="troodi">troodi</tp:taxon-name-part></tp:taxon-name></italic> Turril.</p><p>Structure and ecology: This association usually is linked to wetlands represented mainly by waterfalls and dripping walls, often near the spring, where it grows on ophiolitic substrata at an elevation of 1000–1600 m a.s.l. The vegetation is localized prevalently in the stands not directly affected by the water flow, liking less damp surfaces. In the bryophytic layer, the more frequent species are <italic><tp:taxon-name><tp:taxon-name-part taxon-name-part-type="genus" reg="Eucladium">Eucladium</tp:taxon-name-part><tp:taxon-name-part taxon-name-part-type="species" reg="verticillatum">verticillatum</tp:taxon-name-part></tp:taxon-name></italic>, <italic><tp:taxon-name><tp:taxon-name-part taxon-name-part-type="genus" reg="Pellia">Pellia</tp:taxon-name-part><tp:taxon-name-part taxon-name-part-type="species" reg="epiphylla">epiphylla</tp:taxon-name-part></tp:taxon-name></italic>, <italic><tp:taxon-name><tp:taxon-name-part taxon-name-part-type="genus" reg="Eurhynchium">Eurhynchium</tp:taxon-name-part><tp:taxon-name-part taxon-name-part-type="species" reg="praelongum">praelongum</tp:taxon-name-part></tp:taxon-name></italic>, and <italic><tp:taxon-name><tp:taxon-name-part taxon-name-part-type="genus" reg="Scorpiurum">Scorpiurum</tp:taxon-name-part><tp:taxon-name-part taxon-name-part-type="species" reg="circinatum">circinatum</tp:taxon-name-part></tp:taxon-name></italic>, while among the vascular plants, the endemic <italic><tp:taxon-name><tp:taxon-name-part taxon-name-part-type="genus" reg="Solenopsis">Solenopsis</tp:taxon-name-part><tp:taxon-name-part taxon-name-part-type="species" reg="meikleana">meikleana</tp:taxon-name-part></tp:taxon-name></italic> and <italic><tp:taxon-name><tp:taxon-name-part taxon-name-part-type="genus" reg="Carex">Carex</tp:taxon-name-part><tp:taxon-name-part taxon-name-part-type="species" reg="troodi">troodi</tp:taxon-name-part></tp:taxon-name></italic> are dominant, growing together with <italic>Adiantum capillus–veneris</italic>.</p><p>Distribution: This association is endemic to the western part of the island of Cyprus, which is localized in very specialized damp habitats.</p><p>As concerns <tp:taxon-name><tp:taxon-name-part taxon-name-part-type="genus" reg="Solenopsis">Solenopsis</tp:taxon-name-part><tp:taxon-name-part taxon-name-part-type="species" reg="bivonae">bivonae</tp:taxon-name-part><tp:taxon-name-part taxon-name-part-type="infraspecific-rank">subsp.</tp:taxon-name-part><tp:taxon-name-part taxon-name-part-type="subspecies" reg="madoniarum">madoniarum</tp:taxon-name-part></tp:taxon-name>, in Sicily it is more widespread in the peatlands, an uncommon and peculiar habitat, currently exclusive of the mountain belt of Madonie massif at an elevation of 1200–1600 m a.s.l. In this area, the bog mosses dominated by <italic><tp:taxon-name><tp:taxon-name-part taxon-name-part-type="genus" reg="Sphagnum">Sphagnum</tp:taxon-name-part></tp:taxon-name></italic> sp. pl. are circumscribed to small surfaces with groundwater emerging or fed by springs, limitedly to highly acidic substrates with siliceous origin. These stands, locally known as tremulous lands, host a very specialized vegetation dominated by a thick and deep layer of <italic><tp:taxon-name><tp:taxon-name-part taxon-name-part-type="genus" reg="Sphagnum">Sphagnum</tp:taxon-name-part></tp:taxon-name></italic> species, which is here represented mainly by <italic><tp:taxon-name><tp:taxon-name-part taxon-name-part-type="genus" reg="Solenopsis">S.</tp:taxon-name-part><tp:taxon-name-part taxon-name-part-type="species" reg="auriculatum">auriculatum</tp:taxon-name-part></tp:taxon-name></italic> Schimp. and <italic><tp:taxon-name><tp:taxon-name-part taxon-name-part-type="genus" reg="Sphagnum">S.</tp:taxon-name-part><tp:taxon-name-part taxon-name-part-type="species" reg="inundatum">inundatum</tp:taxon-name-part></tp:taxon-name></italic> Russow [= <italic><tp:taxon-name><tp:taxon-name-part taxon-name-part-type="genus" reg="Solenopsis">S.</tp:taxon-name-part><tp:taxon-name-part taxon-name-part-type="species" reg="obesum">obesum</tp:taxon-name-part></tp:taxon-name></italic> (Wilson) Warnst], which are associated with <italic><tp:taxon-name><tp:taxon-name-part taxon-name-part-type="genus" reg="Aulacomnium">Aulacomnium</tp:taxon-name-part><tp:taxon-name-part taxon-name-part-type="species" reg="palustre">palustre</tp:taxon-name-part></tp:taxon-name></italic> (Hedw.) Swaegr., <italic><tp:taxon-name><tp:taxon-name-part taxon-name-part-type="genus" reg="Polytrichum">Polytrichum</tp:taxon-name-part><tp:taxon-name-part taxon-name-part-type="species" reg="commune">commune</tp:taxon-name-part></tp:taxon-name></italic> Hedw., <italic><tp:taxon-name><tp:taxon-name-part taxon-name-part-type="genus" reg="Bryum">Bryum</tp:taxon-name-part><tp:taxon-name-part taxon-name-part-type="species" reg="pseudotriquetrum">pseudotriquetrum</tp:taxon-name-part></tp:taxon-name></italic> (Hedw.) P. Gaertn. et al., <italic><tp:taxon-name><tp:taxon-name-part taxon-name-part-type="genus" reg="Philonotis">Philonotis</tp:taxon-name-part><tp:taxon-name-part taxon-name-part-type="species" reg="fontana">fontana</tp:taxon-name-part></tp:taxon-name></italic> (Hedw.) Brid., <italic><tp:taxon-name><tp:taxon-name-part taxon-name-part-type="genus" reg="Callirgoniella">Callirgoniella</tp:taxon-name-part><tp:taxon-name-part taxon-name-part-type="species" reg="cuspidata">cuspidata</tp:taxon-name-part></tp:taxon-name></italic> (Hedw.) Loeske, etc. (<xref ref-type="bibr" rid="B50">Raimondo and Dia 1978</xref>; <xref ref-type="bibr" rid="B52">Raimondo et al. 2021</xref>). The phytosociological relevés carried out by some of the authors, always on the Madonie massif (Table <xref ref-type="table" rid="T2">2</xref>), agree quite well with those previously published by <xref ref-type="bibr" rid="B46">Petronici et al. (1978)</xref> and <xref ref-type="bibr" rid="B51">Raimondo et al. (1980</xref>, <xref ref-type="bibr" rid="B52">2021</xref>). This vegetation, where <tp:taxon-name><tp:taxon-name-part taxon-name-part-type="genus" reg="Solenopsis">Solenopsis</tp:taxon-name-part><tp:taxon-name-part taxon-name-part-type="species" reg="bivonae">bivonae</tp:taxon-name-part><tp:taxon-name-part taxon-name-part-type="infraspecific-rank">subsp.</tp:taxon-name-part><tp:taxon-name-part taxon-name-part-type="subspecies" reg="madoniarum">madoniarum</tp:taxon-name-part></tp:taxon-name> grows together with the bryophytes mentioned above, was attributed by <xref ref-type="bibr" rid="B52">Raimondo et al. (2021)</xref> to a new association proposed as <italic><tp:taxon-name><tp:taxon-name-part taxon-name-part-type="genus" reg="Sphagno">Sphagno</tp:taxon-name-part><tp:taxon-name-part taxon-name-part-type="species" reg="auriculati">auriculati</tp:taxon-name-part></tp:taxon-name>–<tp:taxon-name><tp:taxon-name-part taxon-name-part-type="genus" reg="Caricetum">Caricetum</tp:taxon-name-part><tp:taxon-name-part taxon-name-part-type="species" reg="echinatae">echinatae</tp:taxon-name-part></tp:taxon-name></italic> and arranged in the <italic><tp:taxon-name><tp:taxon-name-part taxon-name-part-type="genus" reg="Caricion">Caricion</tp:taxon-name-part><tp:taxon-name-part taxon-name-part-type="species" reg="fuscae">fuscae</tp:taxon-name-part></tp:taxon-name></italic> Koch, 1926, an alliance of the <italic><tp:taxon-name><tp:taxon-name-part taxon-name-part-type="genus" reg="Scheuchzerio">Scheuchzerio</tp:taxon-name-part><tp:taxon-name-part taxon-name-part-type="species" reg="palustris">palustris</tp:taxon-name-part></tp:taxon-name>–<tp:taxon-name><tp:taxon-name-part taxon-name-part-type="genus" reg="Caricetea">Caricetea</tp:taxon-name-part><tp:taxon-name-part taxon-name-part-type="species" reg="fuscae">fuscae</tp:taxon-name-part></tp:taxon-name></italic> Tüxen, 1937. This class is distributed in the Euro–Siberian territory, reaching the Mediterranean region, limited to restricted mountain stands, which assume a relict meaning.</p><table-wrap id="T2" position="float" orientation="portrait"><label>Table 2.</label><caption><p><italic><tp:taxon-name><tp:taxon-name-part taxon-name-part-type="genus" reg="Sphagno">Sphagno</tp:taxon-name-part><tp:taxon-name-part taxon-name-part-type="species" reg="auriculati">auriculati</tp:taxon-name-part></tp:taxon-name></italic>-<italic><tp:taxon-name><tp:taxon-name-part taxon-name-part-type="genus" reg="Caricetum">Caricetum</tp:taxon-name-part><tp:taxon-name-part taxon-name-part-type="species" reg="echinatae">echinatae</tp:taxon-name-part></tp:taxon-name></italic>.</p></caption><table id="TID0E1RCK" rules="all"><tbody><tr><th rowspan="1" colspan="1">Relevè number</th><th rowspan="1" colspan="1">1</th><th rowspan="1" colspan="1">2</th><th rowspan="1" colspan="1">3</th><th rowspan="1" colspan="1">4</th><th rowspan="1" colspan="1">5</th><th rowspan="1" colspan="1">6</th><th rowspan="1" colspan="1">7</th><th rowspan="1" colspan="1">8</th><th rowspan="1" colspan="1">9</th><th rowspan="1" colspan="1">10</th></tr><tr><th rowspan="1" colspan="1">Elevation (dam)</th><th rowspan="1" colspan="1">138</th><th rowspan="1" colspan="1">138</th><th rowspan="1" colspan="1">138</th><th rowspan="1" colspan="1">138</th><th rowspan="1" colspan="1">138</th><th rowspan="1" colspan="1">138</th><th rowspan="1" colspan="1">140</th><th rowspan="1" colspan="1">140</th><th rowspan="1" colspan="1">140</th><th rowspan="1" colspan="1">140</th></tr><tr><th rowspan="1" colspan="1">Surface (mq)</th><th rowspan="1" colspan="1">5</th><th rowspan="1" colspan="1">5</th><th rowspan="1" colspan="1">2</th><th rowspan="1" colspan="1">4</th><th rowspan="1" colspan="1">4</th><th rowspan="1" colspan="1">4</th><th rowspan="1" colspan="1">5</th><th rowspan="1" colspan="1">2</th><th rowspan="1" colspan="1">2</th><th rowspan="1" colspan="1">4</th></tr><tr><th rowspan="1" colspan="1">Coverage (%)</th><th rowspan="1" colspan="1">100</th><th rowspan="1" colspan="1">100</th><th rowspan="1" colspan="1">100</th><th rowspan="1" colspan="1">100</th><th rowspan="1" colspan="1">100</th><th rowspan="1" colspan="1">100</th><th rowspan="1" colspan="1">100</th><th rowspan="1" colspan="1">100</th><th rowspan="1" colspan="1">100</th><th rowspan="1" colspan="1">100</th></tr><tr><td rowspan="1" colspan="11">Char. Association</td></tr><tr><td rowspan="1" colspan="1">
                        <tp:taxon-name><tp:taxon-name-part taxon-name-part-type="genus" reg="Solenonpsis">Solenonpsis</tp:taxon-name-part><tp:taxon-name-part taxon-name-part-type="species" reg="bivonae">bivonae</tp:taxon-name-part><tp:taxon-name-part taxon-name-part-type="infraspecific-rank">subsp.</tp:taxon-name-part><tp:taxon-name-part taxon-name-part-type="subspecies" reg="madoniarum">madoniarum</tp:taxon-name-part></tp:taxon-name>
                      </td><td rowspan="1" colspan="1">1</td><td rowspan="1" colspan="1">2</td><td rowspan="1" colspan="1">3</td><td rowspan="1" colspan="1">3</td><td rowspan="1" colspan="1">2</td><td rowspan="1" colspan="1">1</td><td rowspan="1" colspan="1">2</td><td rowspan="1" colspan="1">1</td><td rowspan="1" colspan="1">3</td><td rowspan="1" colspan="1">1</td></tr><tr><td rowspan="1" colspan="1"><italic><tp:taxon-name><tp:taxon-name-part taxon-name-part-type="genus" reg="Carex">Carex</tp:taxon-name-part><tp:taxon-name-part taxon-name-part-type="species" reg="paniculata">paniculata</tp:taxon-name-part></tp:taxon-name></italic> L.</td><td rowspan="1" colspan="1">.</td><td rowspan="1" colspan="1">.</td><td rowspan="1" colspan="1">+</td><td rowspan="1" colspan="1">.</td><td rowspan="1" colspan="1">1</td><td rowspan="1" colspan="1">1</td><td rowspan="1" colspan="1">+</td><td rowspan="1" colspan="1">+</td><td rowspan="1" colspan="1">+</td><td rowspan="1" colspan="1">.</td></tr><tr><td rowspan="1" colspan="11">Char. All. (<italic><tp:taxon-name><tp:taxon-name-part taxon-name-part-type="genus" reg="Caricion">Caricion</tp:taxon-name-part><tp:taxon-name-part taxon-name-part-type="species" reg="nigrae">nigrae</tp:taxon-name-part></tp:taxon-name></italic>) and Ord. (<italic><tp:taxon-name><tp:taxon-name-part taxon-name-part-type="genus" reg="Caricetalia">Caricetalia</tp:taxon-name-part><tp:taxon-name-part taxon-name-part-type="species" reg="nigrae">nigrae</tp:taxon-name-part></tp:taxon-name></italic>)</td></tr><tr><td rowspan="1" colspan="1"><italic><tp:taxon-name><tp:taxon-name-part taxon-name-part-type="genus" reg="Aulacomnium">Aulacomnium</tp:taxon-name-part><tp:taxon-name-part taxon-name-part-type="species" reg="palustre">palustre</tp:taxon-name-part></tp:taxon-name></italic> (Hedw.) Swaegr.</td><td rowspan="1" colspan="1">1</td><td rowspan="1" colspan="1">2</td><td rowspan="1" colspan="1">+</td><td rowspan="1" colspan="1">+</td><td rowspan="1" colspan="1">2</td><td rowspan="1" colspan="1">1</td><td rowspan="1" colspan="1">1</td><td rowspan="1" colspan="1">3</td><td rowspan="1" colspan="1">2</td><td rowspan="1" colspan="1">2</td></tr><tr><td rowspan="1" colspan="1"><italic><tp:taxon-name><tp:taxon-name-part taxon-name-part-type="genus" reg="Carex">Carex</tp:taxon-name-part><tp:taxon-name-part taxon-name-part-type="species" reg="punctata">punctata</tp:taxon-name-part></tp:taxon-name></italic> Gaudin</td><td rowspan="1" colspan="1">+</td><td rowspan="1" colspan="1">+</td><td rowspan="1" colspan="1">.</td><td rowspan="1" colspan="1">1</td><td rowspan="1" colspan="1">1</td><td rowspan="1" colspan="1">1</td><td rowspan="1" colspan="1">1</td><td rowspan="1" colspan="1">.</td><td rowspan="1" colspan="1">.</td><td rowspan="1" colspan="1">+</td></tr><tr><td rowspan="1" colspan="11">Char. Cl. (<italic>Scheuchzerio</italic>-<italic>Caricetea nigrae</italic>)</td></tr><tr><td rowspan="1" colspan="1"><italic><tp:taxon-name><tp:taxon-name-part taxon-name-part-type="genus" reg="Sphagnum">Sphagnum</tp:taxon-name-part><tp:taxon-name-part taxon-name-part-type="species" reg="inundatum">inundatum</tp:taxon-name-part></tp:taxon-name></italic> Russow</td><td rowspan="1" colspan="1">3</td><td rowspan="1" colspan="1">3</td><td rowspan="1" colspan="1">2</td><td rowspan="1" colspan="1">2</td><td rowspan="1" colspan="1">3</td><td rowspan="1" colspan="1">4</td><td rowspan="1" colspan="1">3</td><td rowspan="1" colspan="1">3</td><td rowspan="1" colspan="1">3</td><td rowspan="1" colspan="1">4</td></tr><tr><td rowspan="1" colspan="1"><italic><tp:taxon-name><tp:taxon-name-part taxon-name-part-type="genus" reg="Carex">Carex</tp:taxon-name-part><tp:taxon-name-part taxon-name-part-type="species" reg="echinata">echinata</tp:taxon-name-part></tp:taxon-name></italic> Murray</td><td rowspan="1" colspan="1">4</td><td rowspan="1" colspan="1">2</td><td rowspan="1" colspan="1">3</td><td rowspan="1" colspan="1">3</td><td rowspan="1" colspan="1">1</td><td rowspan="1" colspan="1">3</td><td rowspan="1" colspan="1">1</td><td rowspan="1" colspan="1">2</td><td rowspan="1" colspan="1">2</td><td rowspan="1" colspan="1">2</td></tr><tr><td rowspan="1" colspan="1"><italic><tp:taxon-name><tp:taxon-name-part taxon-name-part-type="genus" reg="Carex">Carex</tp:taxon-name-part><tp:taxon-name-part taxon-name-part-type="species" reg="demissa">demissa</tp:taxon-name-part></tp:taxon-name></italic> Hornem.</td><td rowspan="1" colspan="1">+</td><td rowspan="1" colspan="1">.</td><td rowspan="1" colspan="1">1</td><td rowspan="1" colspan="1">+</td><td rowspan="1" colspan="1">+</td><td rowspan="1" colspan="1">.</td><td rowspan="1" colspan="1">+</td><td rowspan="1" colspan="1">.</td><td rowspan="1" colspan="1">+</td><td rowspan="1" colspan="1">.</td></tr><tr><td rowspan="1" colspan="1"><italic><tp:taxon-name><tp:taxon-name-part taxon-name-part-type="genus" reg="Polytrichum">Polytrichum</tp:taxon-name-part><tp:taxon-name-part taxon-name-part-type="species" reg="commune">commune</tp:taxon-name-part></tp:taxon-name></italic> Hedw.</td><td rowspan="1" colspan="1">2</td><td rowspan="1" colspan="1">1</td><td rowspan="1" colspan="1">.</td><td rowspan="1" colspan="1">.</td><td rowspan="1" colspan="1">2</td><td rowspan="1" colspan="1">.</td><td rowspan="1" colspan="1">.</td><td rowspan="1" colspan="1">1</td><td rowspan="1" colspan="1">1</td><td rowspan="1" colspan="1">.</td></tr><tr><td rowspan="1" colspan="1"><italic><tp:taxon-name><tp:taxon-name-part taxon-name-part-type="genus" reg="Deschampsia">Deschampsia</tp:taxon-name-part><tp:taxon-name-part taxon-name-part-type="species" reg="caespitosa">caespitosa</tp:taxon-name-part></tp:taxon-name></italic> (L.) P.Beauv.</td><td rowspan="1" colspan="1">.</td><td rowspan="1" colspan="1">.</td><td rowspan="1" colspan="1">.</td><td rowspan="1" colspan="1">1</td><td rowspan="1" colspan="1">1</td><td rowspan="1" colspan="1">.</td><td rowspan="1" colspan="1">.</td><td rowspan="1" colspan="1">.</td><td rowspan="1" colspan="1">.</td><td rowspan="1" colspan="1">.</td></tr><tr><td rowspan="1" colspan="11">Other species</td></tr><tr><td rowspan="1" colspan="1"><italic><tp:taxon-name><tp:taxon-name-part taxon-name-part-type="genus" reg="Juncus">Juncus</tp:taxon-name-part><tp:taxon-name-part taxon-name-part-type="species" reg="fontanesii">fontanesii</tp:taxon-name-part></tp:taxon-name></italic> J. Gay</td><td rowspan="1" colspan="1">3</td><td rowspan="1" colspan="1">5</td><td rowspan="1" colspan="1">3</td><td rowspan="1" colspan="1">2</td><td rowspan="1" colspan="1">4</td><td rowspan="1" colspan="1">3</td><td rowspan="1" colspan="1">4</td><td rowspan="1" colspan="1">4</td><td rowspan="1" colspan="1">4</td><td rowspan="1" colspan="1">3</td></tr><tr><td rowspan="1" colspan="1"><italic><tp:taxon-name><tp:taxon-name-part taxon-name-part-type="genus" reg="Poa">Poa</tp:taxon-name-part><tp:taxon-name-part taxon-name-part-type="species" reg="trivialis">trivialis</tp:taxon-name-part></tp:taxon-name></italic> L.</td><td rowspan="1" colspan="1">1</td><td rowspan="1" colspan="1">1</td><td rowspan="1" colspan="1">+</td><td rowspan="1" colspan="1">1</td><td rowspan="1" colspan="1">+</td><td rowspan="1" colspan="1">1</td><td rowspan="1" colspan="1">1</td><td rowspan="1" colspan="1">1</td><td rowspan="1" colspan="1">+</td><td rowspan="1" colspan="1">1</td></tr><tr><td rowspan="1" colspan="1"><italic><tp:taxon-name><tp:taxon-name-part taxon-name-part-type="genus" reg="Mentha">Mentha</tp:taxon-name-part><tp:taxon-name-part taxon-name-part-type="species" reg="aquatica">aquatica</tp:taxon-name-part></tp:taxon-name></italic> L.</td><td rowspan="1" colspan="1">+</td><td rowspan="1" colspan="1">1</td><td rowspan="1" colspan="1">+</td><td rowspan="1" colspan="1">2</td><td rowspan="1" colspan="1">1</td><td rowspan="1" colspan="1">1</td><td rowspan="1" colspan="1">2</td><td rowspan="1" colspan="1">3</td><td rowspan="1" colspan="1">2</td><td rowspan="1" colspan="1">1</td></tr><tr><td rowspan="1" colspan="1"><italic><tp:taxon-name><tp:taxon-name-part taxon-name-part-type="genus" reg="Holcus">Holcus</tp:taxon-name-part><tp:taxon-name-part taxon-name-part-type="species" reg="lanatus">lanatus</tp:taxon-name-part></tp:taxon-name></italic> L.</td><td rowspan="1" colspan="1">2</td><td rowspan="1" colspan="1">2</td><td rowspan="1" colspan="1">1</td><td rowspan="1" colspan="1">2</td><td rowspan="1" colspan="1">1</td><td rowspan="1" colspan="1">2</td><td rowspan="1" colspan="1">2</td><td rowspan="1" colspan="1">2</td><td rowspan="1" colspan="1">1</td><td rowspan="1" colspan="1">1</td></tr><tr><td rowspan="1" colspan="1"><italic><tp:taxon-name><tp:taxon-name-part taxon-name-part-type="genus" reg="Juncus">Juncus</tp:taxon-name-part><tp:taxon-name-part taxon-name-part-type="species" reg="conglomeratus">conglomeratus</tp:taxon-name-part></tp:taxon-name></italic> L.</td><td rowspan="1" colspan="1">1</td><td rowspan="1" colspan="1">2</td><td rowspan="1" colspan="1">3</td><td rowspan="1" colspan="1">2</td><td rowspan="1" colspan="1">2</td><td rowspan="1" colspan="1">1</td><td rowspan="1" colspan="1">3</td><td rowspan="1" colspan="1">2</td><td rowspan="1" colspan="1">2</td><td rowspan="1" colspan="1">1</td></tr><tr><td rowspan="1" colspan="1"><italic><tp:taxon-name><tp:taxon-name-part taxon-name-part-type="genus" reg="Festuca">Festuca</tp:taxon-name-part><tp:taxon-name-part taxon-name-part-type="species" reg="circumediterranea">circumediterranea</tp:taxon-name-part></tp:taxon-name></italic> Patzke</td><td rowspan="1" colspan="1">2</td><td rowspan="1" colspan="1">2</td><td rowspan="1" colspan="1">2</td><td rowspan="1" colspan="1">1</td><td rowspan="1" colspan="1">1</td><td rowspan="1" colspan="1">2</td><td rowspan="1" colspan="1">+</td><td rowspan="1" colspan="1">.</td><td rowspan="1" colspan="1">+</td><td rowspan="1" colspan="1">1</td></tr><tr><td rowspan="1" colspan="1"><italic><tp:taxon-name><tp:taxon-name-part taxon-name-part-type="genus" reg="Juncus">Juncus</tp:taxon-name-part><tp:taxon-name-part taxon-name-part-type="species" reg="striatus">striatus</tp:taxon-name-part></tp:taxon-name></italic> Schousb. ex E.Mey.</td><td rowspan="1" colspan="1">.</td><td rowspan="1" colspan="1">1</td><td rowspan="1" colspan="1">1</td><td rowspan="1" colspan="1">+</td><td rowspan="1" colspan="1">+</td><td rowspan="1" colspan="1">2</td><td rowspan="1" colspan="1">1</td><td rowspan="1" colspan="1">1</td><td rowspan="1" colspan="1">2</td><td rowspan="1" colspan="1">1</td></tr><tr><td rowspan="1" colspan="1"><italic><tp:taxon-name><tp:taxon-name-part taxon-name-part-type="genus" reg="Bryum">Bryum</tp:taxon-name-part><tp:taxon-name-part taxon-name-part-type="species" reg="pseudotriquetrum">pseudotriquetrum</tp:taxon-name-part></tp:taxon-name></italic> (Hedw.) P. Gaertn. et al.</td><td rowspan="1" colspan="1">1</td><td rowspan="1" colspan="1">.</td><td rowspan="1" colspan="1">1</td><td rowspan="1" colspan="1">1</td><td rowspan="1" colspan="1">1</td><td rowspan="1" colspan="1">1</td><td rowspan="1" colspan="1">1</td><td rowspan="1" colspan="1">1</td><td rowspan="1" colspan="1">1</td><td rowspan="1" colspan="1">+</td></tr><tr><td rowspan="1" colspan="1"><italic><tp:taxon-name><tp:taxon-name-part taxon-name-part-type="genus" reg="Hypericum">Hypericum</tp:taxon-name-part><tp:taxon-name-part taxon-name-part-type="species" reg="tetrapterum">tetrapterum</tp:taxon-name-part></tp:taxon-name></italic> Fr.</td><td rowspan="1" colspan="1">.</td><td rowspan="1" colspan="1">.</td><td rowspan="1" colspan="1">.</td><td rowspan="1" colspan="1">2</td><td rowspan="1" colspan="1">1</td><td rowspan="1" colspan="1">+</td><td rowspan="1" colspan="1">1</td><td rowspan="1" colspan="1">2</td><td rowspan="1" colspan="1">2</td><td rowspan="1" colspan="1">1</td></tr><tr><td rowspan="1" colspan="1"><tp:taxon-name><tp:taxon-name-part taxon-name-part-type="genus" reg="Dactylorhiza">Dactylorhiza</tp:taxon-name-part><tp:taxon-name-part taxon-name-part-type="species" reg="maculata">maculata</tp:taxon-name-part><tp:taxon-name-part taxon-name-part-type="basionym-authority">(L.)</tp:taxon-name-part><tp:taxon-name-part taxon-name-part-type="authority">Soó</tp:taxon-name-part><tp:taxon-name-part taxon-name-part-type="infraspecific-rank">subsp.</tp:taxon-name-part><tp:taxon-name-part taxon-name-part-type="subspecies" reg="saccifera">saccifera</tp:taxon-name-part></tp:taxon-name> (Brongn.) Diklić</td><td rowspan="1" colspan="1">1</td><td rowspan="1" colspan="1">2</td><td rowspan="1" colspan="1">2</td><td rowspan="1" colspan="1">2</td><td rowspan="1" colspan="1">2</td><td rowspan="1" colspan="1">2</td><td rowspan="1" colspan="1">.</td><td rowspan="1" colspan="1">.</td><td rowspan="1" colspan="1">.</td><td rowspan="1" colspan="1">.</td></tr><tr><td rowspan="1" colspan="1"><italic><tp:taxon-name><tp:taxon-name-part taxon-name-part-type="genus" reg="Carex">Carex</tp:taxon-name-part><tp:taxon-name-part taxon-name-part-type="species" reg="remota">remota</tp:taxon-name-part></tp:taxon-name></italic> L.</td><td rowspan="1" colspan="1">.</td><td rowspan="1" colspan="1">+</td><td rowspan="1" colspan="1">.</td><td rowspan="1" colspan="1">+</td><td rowspan="1" colspan="1">.</td><td rowspan="1" colspan="1">1</td><td rowspan="1" colspan="1">.</td><td rowspan="1" colspan="1">+</td><td rowspan="1" colspan="1">.</td><td rowspan="1" colspan="1">+</td></tr><tr><td rowspan="1" colspan="1"><italic><tp:taxon-name><tp:taxon-name-part taxon-name-part-type="genus" reg="Carex">Carex</tp:taxon-name-part><tp:taxon-name-part taxon-name-part-type="species" reg="ovalis">ovalis</tp:taxon-name-part></tp:taxon-name></italic> Gooden</td><td rowspan="1" colspan="1">.</td><td rowspan="1" colspan="1">.</td><td rowspan="1" colspan="1">.</td><td rowspan="1" colspan="1">.</td><td rowspan="1" colspan="1">.</td><td rowspan="1" colspan="1">1</td><td rowspan="1" colspan="1">1</td><td rowspan="1" colspan="1">+</td><td rowspan="1" colspan="1">+</td><td rowspan="1" colspan="1">+</td></tr><tr><td rowspan="1" colspan="1"><italic><tp:taxon-name><tp:taxon-name-part taxon-name-part-type="genus" reg="Bellis">Bellis</tp:taxon-name-part><tp:taxon-name-part taxon-name-part-type="species" reg="hybrida">hybrida</tp:taxon-name-part></tp:taxon-name></italic> Ten.</td><td rowspan="1" colspan="1">.</td><td rowspan="1" colspan="1">1</td><td rowspan="1" colspan="1">1</td><td rowspan="1" colspan="1">1</td><td rowspan="1" colspan="1">1</td><td rowspan="1" colspan="1">+</td><td rowspan="1" colspan="1">.</td><td rowspan="1" colspan="1">.</td><td rowspan="1" colspan="1">.</td><td rowspan="1" colspan="1">.</td></tr><tr><td rowspan="1" colspan="1"><italic><tp:taxon-name><tp:taxon-name-part taxon-name-part-type="genus" reg="Dactylis">Dactylis</tp:taxon-name-part><tp:taxon-name-part taxon-name-part-type="species" reg="glomerata">glomerata</tp:taxon-name-part></tp:taxon-name></italic> L.</td><td rowspan="1" colspan="1">.</td><td rowspan="1" colspan="1">.</td><td rowspan="1" colspan="1">.</td><td rowspan="1" colspan="1">.</td><td rowspan="1" colspan="1">.</td><td rowspan="1" colspan="1">.</td><td rowspan="1" colspan="1">2</td><td rowspan="1" colspan="1">2</td><td rowspan="1" colspan="1">2</td><td rowspan="1" colspan="1">1</td></tr><tr><td rowspan="1" colspan="1"><italic><tp:taxon-name><tp:taxon-name-part taxon-name-part-type="genus" reg="Isolepis">Isolepis</tp:taxon-name-part><tp:taxon-name-part taxon-name-part-type="species" reg="setacea">setacea</tp:taxon-name-part></tp:taxon-name></italic> (L.) R.Br.</td><td rowspan="1" colspan="1">.</td><td rowspan="1" colspan="1">.</td><td rowspan="1" colspan="1">.</td><td rowspan="1" colspan="1">.</td><td rowspan="1" colspan="1">.</td><td rowspan="1" colspan="1">.</td><td rowspan="1" colspan="1">1</td><td rowspan="1" colspan="1">2</td><td rowspan="1" colspan="1">1</td><td rowspan="1" colspan="1">1</td></tr><tr><td rowspan="1" colspan="1"><italic><tp:taxon-name><tp:taxon-name-part taxon-name-part-type="genus" reg="Trifolium">Trifolium</tp:taxon-name-part><tp:taxon-name-part taxon-name-part-type="species" reg="repens">repens</tp:taxon-name-part></tp:taxon-name></italic> L.</td><td rowspan="1" colspan="1">.</td><td rowspan="1" colspan="1">.</td><td rowspan="1" colspan="1">.</td><td rowspan="1" colspan="1">.</td><td rowspan="1" colspan="1">.</td><td rowspan="1" colspan="1">.</td><td rowspan="1" colspan="1">+</td><td rowspan="1" colspan="1">1</td><td rowspan="1" colspan="1">+</td><td rowspan="1" colspan="1">+</td></tr><tr><td rowspan="1" colspan="1"><italic><tp:taxon-name><tp:taxon-name-part taxon-name-part-type="genus" reg="Philonotis">Philonotis</tp:taxon-name-part><tp:taxon-name-part taxon-name-part-type="species" reg="fontana">fontana</tp:taxon-name-part></tp:taxon-name></italic> (Hedw.) Brid.</td><td rowspan="1" colspan="1">.</td><td rowspan="1" colspan="1">.</td><td rowspan="1" colspan="1">.</td><td rowspan="1" colspan="1">.</td><td rowspan="1" colspan="1">.</td><td rowspan="1" colspan="1">.</td><td rowspan="1" colspan="1">2</td><td rowspan="1" colspan="1">2</td><td rowspan="1" colspan="1">2</td><td rowspan="1" colspan="1">1</td></tr><tr><td rowspan="1" colspan="1"><italic><tp:taxon-name><tp:taxon-name-part taxon-name-part-type="genus" reg="Ranunculus">Ranunculus</tp:taxon-name-part><tp:taxon-name-part taxon-name-part-type="species" reg="fontanus">fontanus</tp:taxon-name-part></tp:taxon-name></italic> C. Presl.</td><td rowspan="1" colspan="1">.</td><td rowspan="1" colspan="1">.</td><td rowspan="1" colspan="1">.</td><td rowspan="1" colspan="1">.</td><td rowspan="1" colspan="1">.</td><td rowspan="1" colspan="1">.</td><td rowspan="1" colspan="1">+</td><td rowspan="1" colspan="1">+</td><td rowspan="1" colspan="1">1</td><td rowspan="1" colspan="1">.</td></tr><tr><td rowspan="1" colspan="1"><tp:taxon-name><tp:taxon-name-part taxon-name-part-type="genus" reg="Cirsium">Cirsium</tp:taxon-name-part><tp:taxon-name-part taxon-name-part-type="species" reg="creticum">creticum</tp:taxon-name-part><tp:taxon-name-part taxon-name-part-type="basionym-authority">(Lam.)</tp:taxon-name-part><tp:taxon-name-part taxon-name-part-type="authority">d‘Urv.</tp:taxon-name-part><tp:taxon-name-part taxon-name-part-type="infraspecific-rank">subsp.</tp:taxon-name-part><tp:taxon-name-part taxon-name-part-type="subspecies" reg="triumfettii">triumfettii</tp:taxon-name-part></tp:taxon-name> (Lacaita) K.Werner</td><td rowspan="1" colspan="1">.</td><td rowspan="1" colspan="1">+</td><td rowspan="1" colspan="1">.</td><td rowspan="1" colspan="1">+</td><td rowspan="1" colspan="1">+</td><td rowspan="1" colspan="1">.</td><td rowspan="1" colspan="1">.</td><td rowspan="1" colspan="1">.</td><td rowspan="1" colspan="1">.</td><td rowspan="1" colspan="1">.</td></tr><tr><td rowspan="1" colspan="1"><italic><tp:taxon-name><tp:taxon-name-part taxon-name-part-type="genus" reg="Pulicaria">Pulicaria</tp:taxon-name-part><tp:taxon-name-part taxon-name-part-type="species" reg="dysenterica">dysenterica</tp:taxon-name-part></tp:taxon-name></italic> (L.) Bernh.</td><td rowspan="1" colspan="1">.</td><td rowspan="1" colspan="1">.</td><td rowspan="1" colspan="1">.</td><td rowspan="1" colspan="1">2</td><td rowspan="1" colspan="1">1</td><td rowspan="1" colspan="1">1</td><td rowspan="1" colspan="1">.</td><td rowspan="1" colspan="1">.</td><td rowspan="1" colspan="1">.</td><td rowspan="1" colspan="1">.</td></tr><tr><td rowspan="1" colspan="1"><italic><tp:taxon-name><tp:taxon-name-part taxon-name-part-type="genus" reg="Jungermannia">Jungermannia</tp:taxon-name-part><tp:taxon-name-part taxon-name-part-type="species" reg="gracillima">gracillima</tp:taxon-name-part></tp:taxon-name></italic> Sm.</td><td rowspan="1" colspan="1">1</td><td rowspan="1" colspan="1">.</td><td rowspan="1" colspan="1">+</td><td rowspan="1" colspan="1">.</td><td rowspan="1" colspan="1">.</td><td rowspan="1" colspan="1">1</td><td rowspan="1" colspan="1">.</td><td rowspan="1" colspan="1">.</td><td rowspan="1" colspan="1">.</td><td rowspan="1" colspan="1">.</td></tr><tr><td rowspan="1" colspan="1"><italic><tp:taxon-name><tp:taxon-name-part taxon-name-part-type="genus" reg="Lycopus">Lycopus</tp:taxon-name-part><tp:taxon-name-part taxon-name-part-type="species" reg="europaeus">europaeus</tp:taxon-name-part></tp:taxon-name></italic> L.</td><td rowspan="1" colspan="1">.</td><td rowspan="1" colspan="1">.</td><td rowspan="1" colspan="1">.</td><td rowspan="1" colspan="1">.</td><td rowspan="1" colspan="1">.</td><td rowspan="1" colspan="1">.</td><td rowspan="1" colspan="1">+</td><td rowspan="1" colspan="1">2</td><td rowspan="1" colspan="1">1</td><td rowspan="1" colspan="1">.</td></tr><tr><td rowspan="1" colspan="1"><italic><tp:taxon-name><tp:taxon-name-part taxon-name-part-type="genus" reg="Utricularia">Utricularia</tp:taxon-name-part><tp:taxon-name-part taxon-name-part-type="species" reg="australis">australis</tp:taxon-name-part></tp:taxon-name></italic> R.Br.</td><td rowspan="1" colspan="1">1</td><td rowspan="1" colspan="1">.</td><td rowspan="1" colspan="1">+</td><td rowspan="1" colspan="1">.</td><td rowspan="1" colspan="1">.</td><td rowspan="1" colspan="1">1</td><td rowspan="1" colspan="1">.</td><td rowspan="1" colspan="1">.</td><td rowspan="1" colspan="1">.</td><td rowspan="1" colspan="1">.</td></tr><tr><td rowspan="1" colspan="1"><italic><tp:taxon-name><tp:taxon-name-part taxon-name-part-type="genus" reg="Cynosurus">Cynosurus</tp:taxon-name-part><tp:taxon-name-part taxon-name-part-type="species" reg="cristatus">cristatus</tp:taxon-name-part></tp:taxon-name></italic> L.</td><td rowspan="1" colspan="1">.</td><td rowspan="1" colspan="1">.</td><td rowspan="1" colspan="1">.</td><td rowspan="1" colspan="1">.</td><td rowspan="1" colspan="1">.</td><td rowspan="1" colspan="1">.</td><td rowspan="1" colspan="1">1</td><td rowspan="1" colspan="1">1</td><td rowspan="1" colspan="1">1</td><td rowspan="1" colspan="1">.</td></tr><tr><td rowspan="1" colspan="1"><tp:taxon-name><tp:taxon-name-part taxon-name-part-type="genus" reg="Galium">Galium</tp:taxon-name-part><tp:taxon-name-part taxon-name-part-type="species" reg="palustre">palustre</tp:taxon-name-part><tp:taxon-name-part taxon-name-part-type="authority">L.</tp:taxon-name-part><tp:taxon-name-part taxon-name-part-type="infraspecific-rank">subsp.</tp:taxon-name-part><tp:taxon-name-part taxon-name-part-type="subspecies" reg="elongatum">elongatum</tp:taxon-name-part></tp:taxon-name> (C. Presl) Arcang.</td><td rowspan="1" colspan="1">.</td><td rowspan="1" colspan="1">.</td><td rowspan="1" colspan="1">.</td><td rowspan="1" colspan="1">.</td><td rowspan="1" colspan="1">.</td><td rowspan="1" colspan="1">.</td><td rowspan="1" colspan="1">+</td><td rowspan="1" colspan="1">.</td><td rowspan="1" colspan="1">+</td><td rowspan="1" colspan="1">.</td></tr><tr><td rowspan="1" colspan="1"><italic><tp:taxon-name><tp:taxon-name-part taxon-name-part-type="genus" reg="Bechnum">Bechnum</tp:taxon-name-part><tp:taxon-name-part taxon-name-part-type="species" reg="spicant">spicant</tp:taxon-name-part></tp:taxon-name></italic> (L.) Sm.</td><td rowspan="1" colspan="1">+</td><td rowspan="1" colspan="1">.</td><td rowspan="1" colspan="1">.</td><td rowspan="1" colspan="1">.</td><td rowspan="1" colspan="1">.</td><td rowspan="1" colspan="1">+</td><td rowspan="1" colspan="1">.</td><td rowspan="1" colspan="1">.</td><td rowspan="1" colspan="1">.</td><td rowspan="1" colspan="1">.</td></tr><tr><td rowspan="1" colspan="1"><italic><tp:taxon-name><tp:taxon-name-part taxon-name-part-type="genus" reg="Lysimachia">Lysimachia</tp:taxon-name-part><tp:taxon-name-part taxon-name-part-type="species" reg="nemorum">nemorum</tp:taxon-name-part></tp:taxon-name></italic> L.</td><td rowspan="1" colspan="1">.</td><td rowspan="1" colspan="1">.</td><td rowspan="1" colspan="1">.</td><td rowspan="1" colspan="1">.</td><td rowspan="1" colspan="1">2</td><td rowspan="1" colspan="1">1</td><td rowspan="1" colspan="1">.</td><td rowspan="1" colspan="1">.</td><td rowspan="1" colspan="1">.</td><td rowspan="1" colspan="1">.</td></tr></tbody></table><table-wrap-foot><fn><p>Rel. 1–10, Portella Mandarini, Madonie, 31.7.1990</p></fn></table-wrap-foot></table-wrap></sec></sec></tp:treatment-sec><tp:treatment-sec><!--Section generated to contain objects referenced in tp:taxon-treatment.--><fig id="F1" position="float" orientation="portrait"><object-id xmlns:xlink="http://www.w3.org/1999/xlink" content-type="doi" xlink:type="simple">10.3897/phytokeys.229.104324.figure1</object-id><object-id xmlns:xlink="http://www.w3.org/1999/xlink" content-type="arpha" xlink:type="simple">026B5486-9366-5578-97E3-CAB99A8A578A</object-id><label>Figure 1.</label><caption><p><tp:taxon-name><tp:taxon-name-part taxon-name-part-type="genus" reg="Solenopsis">Solenopsis</tp:taxon-name-part><tp:taxon-name-part taxon-name-part-type="species" reg="bivonae">bivonae</tp:taxon-name-part><tp:taxon-name-part taxon-name-part-type="infraspecific-rank">subsp.</tp:taxon-name-part><tp:taxon-name-part taxon-name-part-type="subspecies" reg="bivonae">bivonae</tp:taxon-name-part></tp:taxon-name><bold>A</bold> habit <bold>B</bold> leaf <bold>C</bold> bracts <bold>D</bold> flower in dorsal view <bold>E</bold> bud <bold>F</bold> open corolla <bold>G</bold> open calyx <bold>H</bold> calyx and capsule <bold>I</bold> anther in lateral view <bold>J</bold> anther in lateral view with exerted stigma <bold>K</bold> unicellular papillae occurring in the ventral face of the corolla <bold>L</bold> seeds. Drawn by Salvatore Brullo.</p></caption><graphic xmlns:xlink="http://www.w3.org/1999/xlink" xlink:href="phytokeys-229-077_article-104324__-g001.jpg" position="float" orientation="portrait" xlink:type="simple" id="oo_877172.jpg"><uri content-type="original_file" xlink:type="simple">https://binary.pensoft.net/fig/877172</uri></graphic></fig></tp:treatment-sec><ref-list><ref id="B49"><mixed-citation xmlns:xlink="http://www.w3.org/1999/xlink" xlink:type="simple"><person-group><name name-style="western"><surname>Presl</surname><given-names>C</given-names></name></person-group> (<year>1836</year>) Prodromus monographiae Lobeliacearum. Filiorum Theophili Haase, Prague.</mixed-citation></ref><ref id="B14"><mixed-citation xmlns:xlink="http://www.w3.org/1999/xlink" xlink:type="simple"><person-group><name name-style="western"><surname>Brullo</surname><given-names>S</given-names></name><name name-style="western"><surname>Brullo</surname><given-names>C</given-names></name><name name-style="western"><surname>Tavilla</surname><given-names>G</given-names></name><name name-style="western"><surname>Siracusa</surname><given-names>G</given-names></name><name name-style="western"><surname>Cambria</surname><given-names>S</given-names></name></person-group> (<year>2023b</year>) <italic><tp:taxon-name><tp:taxon-name-part taxon-name-part-type="genus">Solenopsis</tp:taxon-name-part><tp:taxon-name-part taxon-name-part-type="species">bacchettae</tp:taxon-name-part></tp:taxon-name></italic> (<tp:taxon-name><tp:taxon-name-part taxon-name-part-type="family">Campanulaceae</tp:taxon-name-part></tp:taxon-name>, <tp:taxon-name><tp:taxon-name-part taxon-name-part-type="subfamily">Lobelioideae</tp:taxon-name-part></tp:taxon-name>), a new species from Sardinia. Nordic Journal of Botany 2023(2): e03773. <ext-link xlink:href="10.1111/njb.03773" ext-link-type="doi" xlink:type="simple">https://doi.org/10.1111/njb.03773</ext-link></mixed-citation></ref><ref id="B32"><mixed-citation xmlns:xlink="http://www.w3.org/1999/xlink" xlink:type="simple">IUCN (<year>2022</year>) IUCN Standards and Petitions Committee. 2022. Guidelines for Using the IUCN Red List Categories and Criteria. Version 15.1. Prepared by the Standards and Petitions Committee. <ext-link xlink:href="https://www.iucnredlist.org/documents/RedListGuidelines.pdf" ext-link-type="uri" xlink:type="simple">https://www.iucnredlist.org/documents/RedListGuidelines.pdf</ext-link></mixed-citation></ref><ref id="B42"><mixed-citation xmlns:xlink="http://www.w3.org/1999/xlink" xlink:type="simple"><person-group><name name-style="western"><surname>Murata</surname><given-names>J</given-names></name></person-group> (<year>1992</year>) <article-title>Systematic implications of seed coat morphology in <italic><tp:taxon-name><tp:taxon-name-part taxon-name-part-type="genus">Lobelia</tp:taxon-name-part></tp:taxon-name></italic> (<tp:taxon-name><tp:taxon-name-part taxon-name-part-type="family">Campanulaceae</tp:taxon-name-part></tp:taxon-name>-<tp:taxon-name><tp:taxon-name-part taxon-name-part-type="subfamily">Lobelioideae</tp:taxon-name-part></tp:taxon-name>). Journal of the Faculty of Science, University of Tokyo, Section III.</article-title><source>Botany</source><volume>15</volume>: <fpage>155</fpage>–<lpage>172</lpage>.</mixed-citation></ref><ref id="B43"><mixed-citation xmlns:xlink="http://www.w3.org/1999/xlink" xlink:type="simple"><person-group><name name-style="western"><surname>Murata</surname><given-names>J</given-names></name></person-group> (<year>1995</year>) <article-title>A revision of infrageneric classification of <italic><tp:taxon-name><tp:taxon-name-part taxon-name-part-type="genus">Lobelia</tp:taxon-name-part></tp:taxon-name></italic> (<tp:taxon-name><tp:taxon-name-part taxon-name-part-type="family">Campanulaceae</tp:taxon-name-part></tp:taxon-name>-Lobelioi- deae) with special reference to seed coat morphology. Journal of the Faculty of Science, University of Tokyo, Section III.</article-title><source>Botany</source><volume>15</volume>: <fpage>349</fpage>–<lpage>371</lpage>.</mixed-citation></ref><ref id="B30"><mixed-citation xmlns:xlink="http://www.w3.org/1999/xlink" xlink:type="simple"><person-group><name name-style="western"><surname>Haridasan</surname><given-names>VK</given-names></name><name name-style="western"><surname>Mukherjee</surname><given-names>PK</given-names></name></person-group> (<year>1993</year>) <article-title>Seed surface features in Indian <tp:taxon-name><tp:taxon-name-part taxon-name-part-type="family">Lobeliaceae</tp:taxon-name-part></tp:taxon-name>.</article-title><source>Phytomorphology</source><volume>43</volume>: <fpage>287</fpage>–<lpage>294</lpage>.</mixed-citation></ref><ref id="B53"><mixed-citation xmlns:xlink="http://www.w3.org/1999/xlink" xlink:type="simple"><person-group><name name-style="western"><surname>Serra</surname><given-names>L</given-names></name><name name-style="western"><surname>Crespo</surname><given-names>MB</given-names></name></person-group> (<year>1997</year>) <article-title>An outline revision of the subtribe <tp:taxon-name><tp:taxon-name-part taxon-name-part-type="subtribe">Siphocampylinae</tp:taxon-name-part></tp:taxon-name> (<tp:taxon-name><tp:taxon-name-part taxon-name-part-type="family">Lobeliaceae</tp:taxon-name-part></tp:taxon-name>).</article-title><source>Lagascalia</source><volume>19</volume>: <fpage>881</fpage>–<lpage>888</lpage>.</mixed-citation></ref><ref id="B20"><mixed-citation xmlns:xlink="http://www.w3.org/1999/xlink" xlink:type="simple"><person-group><name name-style="western"><surname>Crespo</surname><given-names>MB</given-names></name><name name-style="western"><surname>Serra</surname><given-names>L</given-names></name><name name-style="western"><surname>Juan</surname><given-names>A</given-names></name></person-group> (<year>1998</year>) <article-title><italic><tp:taxon-name><tp:taxon-name-part taxon-name-part-type="genus">Solenopsis</tp:taxon-name-part></tp:taxon-name></italic> (<tp:taxon-name><tp:taxon-name-part taxon-name-part-type="family">Lobeliaceae</tp:taxon-name-part></tp:taxon-name>): A genus endemic in the Mediterranean Region.</article-title><source>Plant Systematics and Evolution</source><volume>210</volume>(<issue>3–4</issue>): <fpage>211</fpage>–<lpage>229</lpage>. <ext-link xlink:href="10.1007/BF00985669" ext-link-type="doi" xlink:type="simple">https://doi.org/10.1007/BF00985669</ext-link></mixed-citation></ref><ref id="B12"><mixed-citation xmlns:xlink="http://www.w3.org/1999/xlink" xlink:type="simple"><person-group><name name-style="western"><surname>Brullo</surname><given-names>C</given-names></name><name name-style="western"><surname>Brullo</surname><given-names>S</given-names></name><name name-style="western"><surname>Giusso del Galdo</surname><given-names>G</given-names></name></person-group> (<year>2013</year>) <italic><tp:taxon-name><tp:taxon-name-part taxon-name-part-type="genus">Solenopsis</tp:taxon-name-part><tp:taxon-name-part taxon-name-part-type="species">mothiana</tp:taxon-name-part></tp:taxon-name></italic> (<tp:taxon-name><tp:taxon-name-part taxon-name-part-type="family">Campanulaceae</tp:taxon-name-part></tp:taxon-name>), a new species from Sicily. Phytotaxa 145(1): 15–26. ttps://<ext-link xlink:type="simple" ext-link-type="doi" xlink:href="10.11646/phytotaxa.145.1.2">doi.org/10.11646/phytotaxa.145.1.2</ext-link></mixed-citation></ref><ref id="B23"><mixed-citation xmlns:xlink="http://www.w3.org/1999/xlink" xlink:type="simple"><person-group><name name-style="western"><surname>Deil</surname><given-names>U</given-names></name></person-group> (<year>1995</year>) <article-title>The class <italic><tp:taxon-name><tp:taxon-name-part taxon-name-part-type="genus">Adiantetea</tp:taxon-name-part></tp:taxon-name></italic> in the Mediterranean area –an approach from vegetation history and community evolution.</article-title><source>Colloques Phytosociologiques</source><volume>23</volume>: <fpage>241</fpage>–<lpage>258</lpage>.</mixed-citation></ref><ref id="B24"><mixed-citation xmlns:xlink="http://www.w3.org/1999/xlink" xlink:type="simple"><person-group><name name-style="western"><surname>Deil</surname><given-names>U</given-names></name></person-group> (<year>1996</year>) <article-title>Zur Kenntnis der Klasse <italic><tp:taxon-name><tp:taxon-name-part taxon-name-part-type="genus">Adiantetea</tp:taxon-name-part></tp:taxon-name></italic> des Mittelmeerraumes und angrenzender Gebiete – mit allgemeinen Überlegungen zur ökologischen Skalierung ihrer Standorte und zur Sättigung von Pflanzengesellschaften.</article-title><source>Phytocoenologia</source><volume>26</volume>: <fpage>481</fpage>–<lpage>536</lpage>. <ext-link xlink:href="10.1127/phyto/26/1996/481" ext-link-type="doi" xlink:type="simple">https://doi.org/10.1127/phyto/26/1996/481</ext-link></mixed-citation></ref><ref id="B25"><mixed-citation xmlns:xlink="http://www.w3.org/1999/xlink" xlink:type="simple"><person-group><name name-style="western"><surname>Deil</surname><given-names>U</given-names></name></person-group> (<year>1998</year>) <article-title>The class <italic><tp:taxon-name><tp:taxon-name-part taxon-name-part-type="genus">Adiantetea</tp:taxon-name-part></tp:taxon-name></italic> in the Mediterranean area – A state of knowledge report.</article-title><source>Annali di Botanica (Roma)</source><volume>56</volume>(<issue>1</issue>): <fpage>73</fpage>–<lpage>78</lpage>.</mixed-citation></ref><ref id="B8"><mixed-citation xmlns:xlink="http://www.w3.org/1999/xlink" xlink:type="simple"><person-group><name name-style="western"><surname>Braun-Blanquet</surname><given-names>J</given-names></name><name name-style="western"><surname>Roussine</surname><given-names>N</given-names></name><name name-style="western"><surname>Nègre</surname><given-names>R</given-names></name></person-group> (<year>1952</year>) Les groupments vègètaux de la France mèditerranènne. Centre National de la de la Recherche Scientifique, Montpellier.</mixed-citation></ref><ref id="B11"><mixed-citation xmlns:xlink="http://www.w3.org/1999/xlink" xlink:type="simple"><person-group><name name-style="western"><surname>Brullo</surname><given-names>S</given-names></name><name name-style="western"><surname>Lo Giudice</surname><given-names>R</given-names></name><name name-style="western"><surname>Privitera</surname><given-names>M</given-names></name></person-group> (<year>1989</year>) <article-title>La classe <italic><tp:taxon-name><tp:taxon-name-part taxon-name-part-type="genus">Adiantetea</tp:taxon-name-part></tp:taxon-name></italic> in Sicilia.</article-title><source>Archivio Botanico Italiano</source><volume>65</volume>(<issue>1–2</issue>): <fpage>81</fpage>–<lpage>99</lpage>.</mixed-citation></ref><ref id="B22"><mixed-citation xmlns:xlink="http://www.w3.org/1999/xlink" xlink:type="simple"><person-group><name name-style="western"><surname>Deil</surname><given-names>U</given-names></name></person-group> (<year>1989</year>) <article-title><italic><tp:taxon-name><tp:taxon-name-part taxon-name-part-type="genus">Adiantetea</tp:taxon-name-part></tp:taxon-name></italic> communities on the Arabian Peninsula, coenosyntaxa within this class and general remarks on the phylogeny of plant communities.</article-title><source>Flora</source><volume>182</volume>: <fpage>247</fpage>–<lpage>264</lpage>. <ext-link xlink:href="10.1016/S0367-2530(17)30414-0" ext-link-type="doi" xlink:type="simple">https://doi.org/10.1016/S0367-2530(17)30414-0</ext-link></mixed-citation></ref><ref id="B21"><mixed-citation xmlns:xlink="http://www.w3.org/1999/xlink" xlink:type="simple"><person-group><name name-style="western"><surname>de Foucault</surname><given-names>B</given-names></name></person-group> (<year>2015</year>) <article-title>Contribution au prodrome des végétations de France: Les <italic>Adiantetea capilli-veneris</italic> Braun-Blanq. ex Braun-Blanq., Roussine &amp; Nègre 1952. Acta Botanica Gallica.</article-title><source>Botany Letters</source><volume>162</volume>(<issue>4</issue>): <fpage>375</fpage>–<lpage>403</lpage>. <ext-link xlink:href="10.1080/12538078.2015.1108868" ext-link-type="doi" xlink:type="simple">https://doi.org/10.1080/12538078.2015.1108868</ext-link></mixed-citation></ref><ref id="B50"><mixed-citation xmlns:xlink="http://www.w3.org/1999/xlink" xlink:type="simple"><person-group><name name-style="western"><surname>Raimondo</surname><given-names>FM</given-names></name><name name-style="western"><surname>Dia</surname><given-names>MG</given-names></name></person-group> (<year>1978</year>) . Note Briogeografiche. I. Il genere <italic><tp:taxon-name><tp:taxon-name-part taxon-name-part-type="genus">Sphagnum</tp:taxon-name-part></tp:taxon-name></italic> in Sicilia. Naturalista Siciliano, s. 4, 2(3–4): 109–126.</mixed-citation></ref><ref id="B52"><mixed-citation xmlns:xlink="http://www.w3.org/1999/xlink" xlink:type="simple"><person-group><name name-style="western"><surname>Raimondo</surname><given-names>FM</given-names></name><name name-style="western"><surname>Varshanidze</surname><given-names>D</given-names></name><name name-style="western"><surname>Di Gristina</surname><given-names>E</given-names></name></person-group> (<year>2021</year>) <article-title>The class <italic><tp:taxon-name><tp:taxon-name-part taxon-name-part-type="genus">Scheuchzerio</tp:taxon-name-part></tp:taxon-name>-<tp:taxon-name><tp:taxon-name-part taxon-name-part-type="genus">Caricetea</tp:taxon-name-part><tp:taxon-name-part taxon-name-part-type="species">nigrae</tp:taxon-name-part></tp:taxon-name></italic> in Sicily: A new association of the <italic><tp:taxon-name><tp:taxon-name-part taxon-name-part-type="genus">Caricion</tp:taxon-name-part><tp:taxon-name-part taxon-name-part-type="species">nigrae</tp:taxon-name-part></tp:taxon-name></italic> from the Madonie Mountains.</article-title><source>Bocconea</source><volume>29</volume>: <fpage>279</fpage>–<lpage>295</lpage>. <ext-link xlink:href="10.7320/Bocc29.279" ext-link-type="doi" xlink:type="simple">https://doi.org/10.7320/Bocc29.279</ext-link></mixed-citation></ref><ref id="B46"><mixed-citation xmlns:xlink="http://www.w3.org/1999/xlink" xlink:type="simple"><person-group><name name-style="western"><surname>Petronici</surname><given-names>C</given-names></name><name name-style="western"><surname>Mazzola</surname><given-names>P</given-names></name><name name-style="western"><surname>Raimondo</surname><given-names>FM</given-names></name></person-group> (<year>1978</year>) Nota introduttiva allo studio degli ambienti idromorfi delle Madonie. Naturalista Siciliano, s. 4, 2(1–2): 11–24.</mixed-citation></ref><ref id="B51"><mixed-citation xmlns:xlink="http://www.w3.org/1999/xlink" xlink:type="simple"><person-group><name name-style="western"><surname>Raimondo</surname><given-names>FM</given-names></name><name name-style="western"><surname>Scialabba</surname><given-names>A</given-names></name><name name-style="western"><surname>Dia</surname><given-names>MG</given-names></name></person-group> (<year>1980</year>) Note Briogeografiche. III. Distribuzione in Italia di <italic><tp:taxon-name><tp:taxon-name-part taxon-name-part-type="genus">Aulacomnium</tp:taxon-name-part><tp:taxon-name-part taxon-name-part-type="species">palustre</tp:taxon-name-part></tp:taxon-name></italic> (Hedw.) Schwaegr. ed ecologia della specie nelle stazioni siciliane. Naturalista Siciliano, s. 4, 4(3–4): 79–99.</mixed-citation></ref></ref-list></tp:taxon-treatment>
